# Supplementary material for: Association between estimated glucose disposal rate and preserved ratio impaired spirometry in adults
Source: Front Endocrinol (Lausanne). 2025 May 16;16:1525573. doi: 10.3389/fendo.2025.1525573 (PMC12122331; doi:10.3389/fendo.2025.1525573)
Supplement: Supplementary file 1 [file Table1.xlsx]

## Sheet: Sheet1
SEQN	age	sex	PRISm	race	PIR	BMI	smoke	eGDR	Cotinine	GFR	ALT	AST	alcohol	heart disease	stroke	WTINT2YR	WTMEC2YR	Creatinine	GFR
41475	64	M	NO	5	1.83	58.04	2	3.65259	0.011	101.295	26	24	2	yes	2	59356.4	60045.8	0.52	101.295
41476	51	M	NO	5	5	15.18	NA	NA	0.011	NA	NA	NA	NA	NA	NA	35057.2	35353.2	NA	NA
41477	71	M	NA	3	1.5	30.05	1	7.84366	0.011	85.1155	20	20	2	no	2	9935.27	10074.2	0.76	85.1155
41478	25	F	NA	3	0.66	NA	NA	NA	NA	NA	NA	NA	NA	NA	NA	12846.7	14560.5	NA	NA
41479	52	M	NO	1	2.2	27.56	2	12.5406	0.011	99.0144	28	22	1	no	2	8727.8	9234.06	0.72	99.0144
41480	27	M	NO	1	0.85	17.93	NA	NA	NA	NA	NA	NA	NA	NA	NA	7379.75	7297.07	NA	NA
41481	51	F	NO	4	1.63	23.34	2	NA	NA	NA	NA	NA	1	no	2	24342.5	24655.4	NA	NA
41482	37	F	NO	1	4.01	33.64	1	7.18243	0.045	111.041	42	35	1	no	2	9811.08	11602.2	0.7	111.041
41483	55	F	NO	4	1.14	44.06	2	4.61119	0.011	43.8375	19	23	2	no	2	8058.69	7920.81	1.36	43.8375
41484	30	M	NA	3	0.52	NA	NA	NA	NA	NA	NA	NA	NA	NA	NA	8942.95	9259.27	NA	NA
41485	30	F	NA	2	1.01	25.99	2	13.0547	0.02	128.621	15	17	2	no	2	19055.8	18849.7	0.52	128.621
41486	67	M	NO	1	1.75	31.21	2	8.98739	0.015	93.6058	51	40	2	no	2	5155.14	5436.24	0.62	93.6058
41487	26	M	NO	5	5	23.44	2	10.2625	0.06	86.2079	24	25	1	no	2	89655.5	89196.7	0.92	86.2079
41488	24	F	NA	1	1.4	15.15	NA	NA	0.011	NA	NA	NA	NA	NA	NA	10121.8	10094	NA	NA
41489	40	F	NO	1	2.15	36.59	2	11.3002	0.011	105.085	18	19	1	no	2	25274.2	25651.3	0.72	105.085
41490	67	M	NO	4	4.09	27.69	1	12.2695	0.045	89.1122	12	18	1	no	2	10371.5	10026.3	0.72	89.1122
41491	44	M	NO	3	0.83	15.69	NA	NA	0.068	NA	NA	NA	NA	NA	NA	22725.8	22917.7	NA	NA
41492	68	F	NO	3	1.02	29.02	2	8.1638	0.021	73.7622	26	22	1	no	2	7782.35	8620.7	0.82	73.7622
41493	77	F	NO	3	1.57	19.96	1	14.1038	218	39.3004	18	33	2	no	2	50854.7	58059.1	1.31	39.3004
41494	40	M	NA	1	1.3	25.46	1	12.5215	3.57	78.1334	37	33	1	no	2	14685.4	14950.8	0.92	78.1334
41495	61	M	NO	3	5	25.53	1	11.5067	0.018	89.0552	25	23	1	no	2	64298	80217.5	0.82	89.0552
41496	64	F	YES	1	0.59	28.37	2	8.6419	0.02	5.46848	12	20	2	no	2	7480.95	7390.02	7.22	5.46848
41497	31	F	NA	5	4.66	15.23	NA	NA	NA	NA	NA	NA	NA	NA	NA	23440.4	27297	NA	NA
41498	36	F	NA	4	1.63	28.16	2	9.12404	0.04	70.9351	16	19	2	no	2	7540.29	8475.05	1.02	70.9351
41499	48	M	NA	1	1.65	NA	NA	NA	0.011	119.748	10	17	NA	NA	NA	15223.8	15688.7	0.44	119.748
41500	48	F	NO	1	1.36	37.4	NA	NA	0.011	106.971	14	21	NA	NA	NA	13778	14037.2	0.62	106.971
41501	70	M	YES	3	4.6	36.27	1	5.83629	442	55.8645	26	23	2	no	2	31035.5	31071.4	1.02	55.8645
41502	29	M	NO	1	3.41	29.13	1	12.5428	160	80.1767	35	23	1	no	2	27831.7	28575.7	0.96	80.1767
41503	68	M	NO	3	NA	24.17	NA	13.3995	1.14	92.9505	19	19	NA	NA	NA	25012.3	24951.7	0.62	92.9505
41504	59	F	NO	3	3.29	23.32	1	9.17235	0.156	48.6052	28	27	1	no	1	55320	54933.7	1.22	48.6052
41505	27	M	NA	1	1.74	NA	NA	NA	NA	NA	NA	NA	NA	NA	NA	7767.9	8006.65	NA	NA
41506	77	M	NO	3	4.38	NA	2	NA	0.047	53.1839	20	26	1	no	1	30052.8	29781.7	1.02	53.1839
41507	42	M	NO	4	5	13.83	NA	NA	0.028	NA	NA	NA	NA	NA	NA	11775.3	11930.2	NA	NA
41508	21	F	NA	2	0.73	NA	NA	NA	NA	NA	NA	NA	NA	NA	NA	6850.59	7512.79	NA	NA
41509	48	M	NA	2	1.14	34.28	1	7.40302	0.032	69.2856	73	59	1	no	2	20950.8	22468.7	0.97	69.2856
41510	33	F	NO	3	NA	22.63	1	13.76	1.27	110.381	10	15	1	no	2	31803.3	32089.4	0.72	110.381
41511	32	F	NO	1	5	26.15	1	12.6829	0.056	111.16	25	22	1	no	2	21807.7	22510.5	0.72	111.16
41512	63	F	NA	3	1.24	18.47	1	NA	159	66.4767	8	16	NA	no	2	22125.3	27076.4	0.92	66.4767
41513	80	F	NA	2	1.34	22.4	2	10.6799	0.019	47.5316	17	27	NA	no	2	7863.56	9055.53	1.1	47.5316
41514	70	M	NO	3	4.33	29.65	1	7.64253	0.028	54.5683	30	25	1	yes	2	30137	31072.5	1.04	54.5683
41515	34	F	NA	1	1.16	18.48	NA	NA	0.011	NA	NA	NA	NA	NA	NA	15399.5	17596.9	NA	NA
41516	74	F	NA	3	1.68	36.95	1	6.34304	0.03	70.7179	50	50	1	no	2	31860.2	34106.1	0.82	70.7179
41517	28	M	NA	4	4.55	NA	NA	NA	NA	NA	NA	NA	NA	NA	NA	5636.96	6445.45	NA	NA
41518	51	F	NO	3	5	29.12	2	11.9583	0.035	49.9268	46	34	1	no	2	89486.2	89649.8	1.25	49.9268
41519	72	F	NO	4	2.04	28.35	1	7.47668	22	71.7185	17	15	1	no	1	10810.2	11057.8	0.82	71.7185
41520	35	M	NA	4	2.04	14.71	NA	NA	0.021	NA	NA	NA	NA	NA	NA	7546.84	7690.49	NA	NA
41521	32	F	NA	4	5	NA	NA	NA	NA	NA	NA	NA	NA	NA	NA	11426.9	12363.3	NA	NA
41522	72	M	NO	3	1.21	26.28	2	8.08849	0.011	80.241	17	15	1	no	2	10561.9	10847.2	0.89	80.241
41523	28	M	NO	4	4.48	31.23	2	8.34159	0.488	67.0132	30	20	2	no	2	39144.2	39647.3	1.12	67.0132
41524	76	M	NA	3	2.19	NA	1	13.4643	0.011	87.871	26	29	1	no	2	37116.2	42400.1	0.62	87.871
41525	50	F	NO	4	2.84	25.22	1	13.2571	0.057	83.7042	47	35	2	no	2	20000.3	19889.4	0.82	83.7042
41526	64	F	NO	3	2.4	25.84	1	12.3775	0.037	79.3609	19	20	1	no	2	66962.9	75587.6	0.79	79.3609
41527	44	M	NO	3	0.82	26.89	2	8.64925	879	59.8892	36	30	1	no	2	22505.4	22501.1	1.12	59.8892
41528	49	F	NO	5	NA	31.09	1	NA	NA	NA	NA	NA	1	yes	2	41184.3	41016.7	NA	NA
41529	24	M	NA	1	2.66	NA	2	NA	NA	NA	NA	NA	NA	no	2	35166.8	0	NA	NA
41530	37	F	NA	1	2.25	20.2	NA	14.3838	0.025	91.708	12	19	NA	NA	NA	10159.9	10351.1	0.82	91.708
41531	43	M	NO	2	1.81	26.2	2	12.81	0.041	103.172	19	20	1	no	2	23869.6	24716.8	0.77	103.172
41532	32	F	NO	4	0.89	16.73	NA	NA	0.036	NA	NA	NA	NA	NA	NA	9755.47	10140.4	NA	NA
41533	31	M	NO	2	2.82	16.37	NA	NA	0.029	NA	NA	NA	NA	NA	NA	13985	14689.5	NA	NA
41534	37	F	YES	5	1.54	41.05	2	10.92	0.063	109.153	32	36	NA	no	2	27016.1	28654.8	0.71	109.153
41535	22	M	NA	1	0.05	NA	NA	NA	NA	NA	NA	NA	NA	NA	NA	4388.4	4494.66	NA	NA
41536	44	F	NO	3	5	28.83	2	9.49635	0.026	107.248	20	15	1	no	2	119070	118218	0.67	107.248
41537	20	F	NO	3	1.36	26.53	NA	13.6436	22.3	120.936	11	19	NA	NA	NA	30285.5	30448.4	0.72	120.936
41538	23	M	NA	4	1.44	NA	2	NA	NA	NA	NA	NA	NA	no	2	24342.5	0	NA	NA
41539	37	M	NO	3	3.85	24.13	2	NA	0.028	68.8042	31	24	1	no	2	65271.2	68695.3	1.04	68.8042
41540	44	F	NO	1	1.48	25.65	NA	NA	NA	NA	NA	NA	NA	NA	NA	12141.6	12981.6	NA	NA
41541	50	M	NO	3	4.72	35.7	2	7.2987	0.06	103.331	19	19	1	no	2	97373.9	99236.8	0.66	103.331
41542	60	F	NO	4	1.16	32.83	2	NA	0.016	98.3236	18	19	2	no	2	10882.7	10520.6	0.62	98.3236
41543	30	M	NA	4	2.12	NA	NA	NA	NA	NA	NA	NA	NA	NA	NA	7551.76	0	NA	NA
41544	56	M	NA	3	5	NA	2	NA	NA	NA	NA	NA	NA	no	2	93728.7	0	NA	NA
41545	23	F	NO	1	1.27	28.36	1	9.61849	238	95.5235	16	19	1	no	2	20754.7	20510.4	0.86	95.5235
41546	45	F	NO	3	4.95	30.81	2	12.9377	0.011	86.6964	25	26	2	no	2	105878	105858	0.82	86.6964
41547	49	M	NO	3	4.24	32.7	2	7.05441	361	73.3466	20	18	1	no	2	93473.6	93455.8	0.92	73.3466
41548	24	F	NO	3	0.7	25.06	1	13.2667	0.596	143.924	20	22	1	no	2	43431.1	46582.8	0.42	143.924
41549	61	F	NO	4	0.29	35.01	2	6.4988	0.011	94.7128	46	58	1	no	2	17473.7	18849.1	0.68	94.7128
41550	45	M	NA	1	0.47	23.26	1	12.9298	0.054	109.249	31	22	1	no	2	23869.6	23928.6	0.62	109.249
41551	31	F	NA	3	5	NA	NA	NA	NA	NA	NA	NA	NA	NA	NA	17638.3	19318.5	NA	NA
41552	54	M	NA	3	0.73	21.34	1	14.5656	0.05	54.6446	22	29	1	no	2	24672.3	24717.4	1.14	54.6446
41553	38	F	NO	4	3.62	36.47	NA	NA	0.169	114.756	23	22	NA	NA	NA	16105.6	16657.1	0.62	114.756
41554	40	M	NA	1	3.91	NA	NA	NA	NA	NA	NA	NA	NA	NA	NA	8428.35	8687.4	NA	NA
41555	65	M	NO	4	0.6	37.82	2	7.01125	1	57.8615	19	17	1	no	2	15000.5	16204.3	1.02	57.8615
41556	38	M	NO	3	1.24	35.45	1	6.69974	318	109.247	83	63	1	no	2	23077.5	23260.8	0.72	109.247
41557	80	F	NA	3	0.92	NA	2	NA	NA	NA	NA	NA	NA	no	1	24668.9	0	NA	NA
41558	50	F	NO	4	1.22	31.72	1	9.78435	654	83.7042	23	29	NA	no	2	22428.7	22837.2	0.82	83.7042
41559	41	M	YES	3	5	12.61	NA	NA	NA	NA	NA	NA	NA	NA	NA	78292.3	79306.4	NA	NA
41560	28	F	NA	2	0.14	NA	NA	NA	NA	NA	NA	NA	NA	NA	NA	5851.37	6194.25	NA	NA
41561	48	M	NO	4	3.11	17.44	NA	NA	0.011	NA	NA	NA	NA	NA	NA	10566.6	10246.8	NA	NA
41562	50	M	NO	3	5	36.8	2	6.14688	0.011	96.5985	36	30	1	no	2	101585	106265	0.81	96.5985
41563	50	M	NO	3	5	29.54	2	8.18345	0.028	97.8054	24	31	NA	no	2	80250.4	82537.6	0.78	97.8054
41564	41	F	NA	5	0.61	17.74	NA	NA	1.23	NA	NA	NA	NA	NA	NA	9594.81	9712.61	NA	NA
41565	74	F	NO	3	1.46	24.46	1	NA	205	70.7179	12	29	1	no	2	9471.57	9299.25	0.82	70.7179
41566	22	M	NA	1	0.91	20.08	NA	NA	0.018	NA	NA	NA	NA	NA	NA	8777.02	8929.61	NA	NA
41567	70	F	NO	2	2.92	25.47	1	12.1086	178	63.2869	27	23	1	no	2	12250.1	13450.1	0.92	63.2869
41568	40	M	NO	1	0.39	23.71	NA	NA	0.08	NA	NA	NA	NA	NA	NA	13768.9	15182.4	NA	NA
41569	54	M	NA	4	1.14	NA	1	NA	NA	NA	NA	NA	NA	no	2	20422.8	0	NA	NA
41570	55	M	NO	3	0.76	20.62	1	12.5749	297	106.574	11	16	2	yes	2	25211.3	27716.5	0.54	106.574
41571	38	F	NA	4	0.29	20.39	NA	NA	NA	NA	NA	NA	NA	NA	NA	15622	16867.7	NA	NA
41572	54	F	NO	3	1.83	19.82	NA	14.2533	0.011	70.8151	18	22	NA	NA	NA	72800.6	73471.3	0.92	70.8151
41573	32	F	NA	1	1.69	23.94	2	13.5322	0.029	117.849	21	26	2	no	2	19055.8	18849.7	0.65	117.849
41574	57	M	NO	3	5	25.16	1	NA	285	69.3384	21	22	1	no	2	126291	126522	0.92	69.3384
41575	31	M	NO	1	3.43	27.77	1	11.0837	0.018	51.8877	12	15	1	no	2	8022.26	8523.79	1.36	51.8877
41576	61	F	NO	4	3	34.2	1	10.2572	133	79.8278	17	20	1	no	2	7750.96	8711.84	0.8	79.8278
41577	27	M	NA	1	2.62	NA	2	NA	0.16	118.567	26	19	NA	no	2	16408.1	16571.4	0.71	118.567
41578	75	M	NO	3	5	19.69	2	11.3436	0.011	48.1698	35	29	1	no	2	59356.4	60045.8	1.12	48.1698
41579	73	M	NO	3	3	19.12	1	10.231	0.011	82.5236	21	28	1	no	2	55839.5	55349.1	0.8	82.5236
41580	32	F	NA	1	0.19	NA	NA	NA	NA	NA	NA	NA	NA	NA	NA	4978.11	5619.98	NA	NA
41581	60	M	NO	4	2.77	26.16	1	NA	NA	NA	NA	NA	NA	no	2	6852.09	6766.29	NA	NA
41582	23	F	NA	2	0.66	16.25	NA	NA	NA	NA	NA	NA	NA	NA	NA	9406.7	9539.96	NA	NA
41583	22	F	YES	2	NA	35.87	2	11.3138	0.011	123.966	27	28	2	no	2	4501.75	4866.54	0.69	123.966
41584	51	F	NO	3	1.82	18.61	NA	NA	1.22	107.064	17	23	NA	NA	NA	42832	43062.3	0.58	107.064
41585	34	M	NA	1	0.61	NA	NA	NA	NA	NA	NA	NA	NA	NA	NA	5360.76	5523.39	NA	NA
41586	37	M	NA	1	2.08	NA	NA	NA	NA	NA	NA	NA	NA	NA	NA	7088.75	0	NA	NA
41587	44	F	NO	4	0.86	26.34	2	12.8207	444	82.4222	17	20	1	no	2	25458.2	27598.6	0.86	82.4222
41588	54	M	NO	3	1.23	16.66	NA	NA	0.158	NA	NA	NA	NA	NA	NA	40116.5	40665.5	NA	NA
41589	76	F	NO	1	1.4	29.83	1	10.5352	0.017	47.8326	21	27	1	no	2	10840.5	11038.8	1.12	47.8326
41590	26	F	NO	1	2.33	24.39	2	12.9585	0.019	86.2079	37	28	1	no	2	34634	36982.5	0.92	86.2079
41591	59	F	NA	3	1.14	24.11	NA	NA	0.844	NA	NA	NA	NA	NA	NA	21519.1	22203.5	NA	NA
41592	58	F	NA	1	1.75	28.53	2	NA	NA	NA	NA	NA	NA	no	2	15167.9	15003.8	NA	NA
41593	32	F	NA	4	0.87	16.76	NA	NA	0.018	NA	NA	NA	NA	NA	NA	9646.99	10105.5	NA	NA
41594	38	M	NO	3	5	29.26	1	12.5163	1.59	104.671	26	27	1	no	2	68970.4	69518.1	0.82	104.671
41595	76	F	NO	3	1.03	18.49	1	14.6741	288	60.6749	17	29	2	no	2	35990.3	34984.7	0.92	60.6749
41596	37	M	NO	2	1.47	14.97	NA	NA	NA	NA	NA	NA	NA	NA	NA	11150	13129.6	NA	NA
41597	69	F	NA	2	0.47	23.6	1	13.3173	383	56.2583	13	26	NA	no	2	4078.11	4343.84	1.02	56.2583
41598	71	F	NO	1	NA	33.17	NA	NA	0.031	91.0122	63	54	NA	NA	NA	15198.8	15662.1	0.62	91.0122
41599	58	M	NO	2	2.64	31.63	2	7.9928	0.011	95.8118	22	21	1	yes	2	18454.6	18729.9	0.7	95.8118
41600	29	M	NO	2	1.45	28.05	1	NA	NA	NA	NA	NA	1	no	2	24166.7	24497.1	NA	NA
41601	53	M	NA	4	1.99	14.4	NA	NA	0.053	NA	NA	NA	NA	NA	NA	12620.3	13118.3	NA	NA
41602	23	F	NA	2	1.21	14.93	NA	NA	0.052	NA	NA	NA	NA	NA	NA	13546.8	14296.4	NA	NA
41603	34	F	NO	1	0.7	18.82	NA	NA	NA	NA	NA	NA	NA	NA	NA	6832.22	6880.77	NA	NA
41604	30	F	YES	4	3.3	16.14	NA	NA	0.011	NA	NA	NA	NA	NA	NA	8599.64	9656.24	NA	NA
41605	36	F	NO	3	0.6	29.69	2	13.1008	0.011	82.5239	25	24	2	no	2	30711.4	30723.8	0.9	82.5239
41606	51	M	NA	3	5	NA	NA	NA	NA	NA	NA	NA	NA	NA	NA	53713.9	0	NA	NA
41607	49	M	NO	3	5	26.7	1	12.4686	0.024	106.792	15	20	1	no	2	82333.5	85620.5	0.61	106.792
41608	42	F	NO	3	3.77	20.54	NA	NA	NA	NA	NA	NA	NA	NA	NA	65599.4	69785.4	NA	NA
41609	51	M	NO	4	NA	19.34	NA	NA	0.107	NA	NA	NA	NA	NA	NA	9206.61	9167.38	NA	NA
41610	67	F	NA	2	0.63	26.31	1	NA	NA	NA	NA	NA	NA	no	2	5529.5	5855.02	NA	NA
41611	75	F	NA	3	0.8	25.23	1	NA	NA	NA	NA	NA	2	no	2	20068.4	19823.2	NA	NA
41612	80	M	NA	3	2.14	28.65	2	11.4674	0.011	80.2499	21	24	2	no	1	37317.3	41174.7	0.75	80.2499
41613	71	M	NO	4	5	32.42	1	10.6732	0.011	56.1382	40	45	1	no	2	6407.08	6449.49	1.01	56.1382
41614	41	F	NA	3	5	15.51	NA	NA	NA	NA	NA	NA	NA	NA	NA	50219.2	57034.9	NA	NA
41615	44	F	NO	3	1.28	26.96	NA	12.9585	206	87.3076	11	20	NA	NA	NA	30285.5	30448.4	0.82	87.3076
41616	67	F	NO	4	1.11	33.37	1	8.70545	0.044	77.706	48	59	1	no	2	12310.3	13812.6	0.79	77.706
41617	80	F	NA	3	1.47	23.74	1	10.9718	0.026	38.1287	14	16	2	no	2	32485.5	36050.5	1.32	38.1287
41618	44	M	NO	3	5	37.79	2	11.901	0.018	98.4158	18	20	1	no	2	82333.5	85620.5	0.87	98.4158
41619	40	F	NO	1	0.62	40.58	2	6.00655	0.05	89.7956	38	29	2	no	2	21719.9	22393.6	0.82	89.7956
41620	43	M	NO	3	1.01	20.74	NA	NA	0.022	NA	NA	NA	NA	NA	NA	17917.3	21833.3	NA	NA
41621	23	F	NA	4	0.47	NA	NA	NA	NA	NA	NA	NA	NA	NA	NA	11292.8	11200.9	NA	NA
41622	41	F	NO	3	1.04	42.69	2	9.0159	0.609	104.349	17	17	2	no	2	30055.2	29840.2	0.72	104.349
41623	29	M	NO	4	2.91	36.17	2	11.3643	9.49	74.5104	19	21	1	no	2	27307.2	27658.2	1.02	74.5104
41624	68	M	NO	2	2.71	25.83	2	8.91814	0.028	96.1158	24	21	1	no	2	7277.59	7674.43	0.56	96.1158
41625	49	M	NA	1	0.4	32.37	2	11.5877	2.95	112.551	17	17	2	no	2	22139.3	22359.6	0.52	112.551
41626	45	M	NO	2	4.44	27	1	NA	1.47	103.534	21	19	1	no	2	20353.4	20631.7	0.73	103.534
41627	80	F	NA	3	5	24.04	1	12.8403	179	85.4364	26	31	2	yes	2	32485.5	36050.5	0.62	85.4364
41628	23	F	NO	3	0.79	23.35	1	13.1463	0.705	79.601	19	18	1	no	2	51463.1	51905.1	1	79.601
41629	42	M	NO	2	NA	20.8	2	14.5706	0.015	111.576	12	17	2	no	2	24478.1	25389.5	0.62	111.576
41630	44	F	NO	2	3.13	19.09	NA	NA	0.038	NA	NA	NA	NA	NA	NA	13099.5	13230.2	NA	NA
41631	24	M	NA	3	0.46	NA	NA	NA	NA	NA	NA	NA	NA	NA	NA	9488.2	0	NA	NA
41632	47	F	NA	1	3.3	NA	NA	NA	NA	NA	NA	NA	NA	NA	NA	4473.04	4608.73	NA	NA
41633	37	F	NO	4	1.19	19.41	NA	15.299	0.507	84.2032	16	24	NA	NA	NA	15230.4	15432.3	0.88	84.2032
41634	25	F	NA	1	0.47	NA	NA	NA	NA	NA	NA	NA	NA	NA	NA	11016.2	12081	NA	NA
41635	48	F	NO	1	1.21	22.43	NA	13.9755	31.4	73.8636	30	28	NA	NA	NA	10001.2	10306.1	0.92	73.8636
41636	79	F	NO	1	1.81	26.44	2	8.78425	0.011	82.671	63	49	2	no	2	6838.96	7405.5	0.7	82.671
41637	28	M	NO	1	NA	29.37	2	12.1113	0.767	112.288	54	29	1	no	2	23728.6	24323.1	0.82	112.288
41638	32	F	NO	2	2.49	21.72	NA	NA	0.021	NA	NA	NA	NA	NA	NA	11505.9	11583.4	NA	NA
41639	25	F	NO	1	2.21	30.2	2	12.7492	0.023	99.7737	26	22	1	no	2	38735.2	42118.9	0.82	99.7737
41640	51	F	NO	3	0.17	26.35	NA	NA	1.86	103.125	23	36	NA	NA	NA	29572.1	29689.3	0.65	103.125
41641	80	F	NA	3	NA	34.1	2	8.07159	0.025	46.5073	17	25	2	no	2	29370.2	40113.4	1.12	46.5073
41642	73	F	NO	3	1.57	27.16	2	13.0519	0.035	71.2164	21	28	1	no	2	33536.9	36376.1	0.82	71.2164
41643	19	F	NO	3	1.73	22.84	NA	NA	NA	NA	NA	NA	NA	NA	NA	30136.9	30087.5	NA	NA
41644	48	F	NO	4	1.4	39.54	NA	NA	0.184	73.8636	16	18	NA	NA	NA	15338.3	15918.2	0.92	73.8636
41645	23	M	NA	3	0.34	NA	NA	NA	NA	NA	NA	NA	NA	NA	NA	18697.8	19359.2	NA	NA
41646	52	M	NA	1	0.7	15.1	NA	NA	0.159	NA	NA	NA	NA	NA	NA	14064.6	14290.9	NA	NA
41647	49	F	NA	1	0.44	NA	NA	NA	NA	NA	NA	NA	NA	NA	NA	3660.49	3892.17	NA	NA
41648	58	M	NO	3	5	28.51	2	8.7218	0.031	42.1724	16	20	2	no	2	104240	104431	1.38	42.1724
41649	23	F	NA	5	1.65	NA	NA	NA	NA	NA	NA	NA	NA	NA	NA	9055.19	10125.1	NA	NA
41650	55	M	NO	3	1.45	15.69	NA	NA	1.04	NA	NA	NA	NA	NA	NA	49756.4	50176.5	NA	NA
41651	58	F	NA	1	1.28	15.08	NA	NA	NA	NA	NA	NA	NA	NA	NA	10117.4	10260.7	NA	NA
41652	71	M	YES	5	3.21	26.43	2	9.71914	0.066	90.5343	15	22	2	no	2	39806.3	40952.5	0.63	90.5343
41653	49	M	NA	5	5	42.7	NA	NA	15.8	101.123	26	23	NA	NA	NA	48850	48731.6	0.72	101.123
41654	80	F	NA	3	3.93	24.56	2	9.56835	0.011	47.5316	12	15	2	yes	2	26659.5	30436.9	1.1	47.5316
41655	22	F	NA	3	0.58	15.07	NA	NA	NA	NA	NA	NA	NA	NA	NA	9225.57	10456.3	NA	NA
41656	43	F	NO	1	0.03	39.2	NA	NA	0.017	117.396	23	22	NA	NA	NA	13201.2	13604.3	0.52	117.396
41657	32	F	NO	3	2.02	14.92	NA	NA	0.033	NA	NA	NA	NA	NA	NA	32065.6	32504.4	NA	NA
41658	30	M	NA	5	2.19	NA	NA	NA	NA	NA	NA	NA	NA	NA	NA	23253.4	23937.3	NA	NA
41659	48	M	NO	3	2.46	27.64	NA	NA	0.094	101.836	16	21	NA	NA	NA	63376.7	64936	0.72	101.836
41660	34	F	NO	5	NA	20.32	NA	NA	0.016	NA	NA	NA	NA	NA	NA	36674	41631.3	NA	NA
41661	21	F	NA	4	1.11	NA	NA	NA	NA	NA	NA	NA	NA	NA	NA	11426.9	12363.3	NA	NA
41662	61	F	NA	1	0.65	NA	NA	NA	NA	NA	NA	NA	NA	NA	NA	9045.26	9190.8	NA	NA
41663	37	M	NO	1	1.57	29.89	2	12.3707	0.118	115.565	17	24	2	no	2	25990.4	26403.7	0.62	115.565
41664	64	M	NO	3	1.27	29.12	1	NA	NA	NA	NA	NA	NA	no	2	46864.7	48150.2	NA	NA
41665	23	F	NA	5	1.13	NA	NA	NA	NA	NA	NA	NA	NA	NA	NA	5918.07	6278.36	NA	NA
41666	43	F	NO	3	2.9	32.41	1	8.79765	0.031	87.9231	18	17	1	no	2	78434.8	77873.9	0.82	87.9231
41667	30	M	NA	3	1.16	16.53	NA	NA	NA	NA	NA	NA	NA	NA	NA	10666.2	10736.7	NA	NA
41668	66	M	NO	4	5	28.28	2	11.64	0.026	60.3037	22	30	1	no	2	6004.54	6082.46	0.98	60.3037
41669	22	M	NO	4	4.31	NA	2	NA	NA	NA	NA	NA	NA	no	2	25677.5	26338	NA	NA
41670	27	M	NO	4	1.37	30.43	1	12.4067	295	85.6044	43	37	1	no	2	20084.3	20147.9	0.92	85.6044
41671	80	M	NA	3	1.92	25.76	2	8.22349	0.048	23.0718	14	24	2	yes	1	25948.2	26750.6	2	23.0718
41672	63	F	NO	1	2.56	23.42	2	9.63539	0.011	66.4767	26	25	1	no	2	8427.71	9110.64	0.92	66.4767
41673	41	F	NA	5	3.55	NA	NA	NA	NA	NA	NA	NA	NA	NA	NA	47885.3	0	NA	NA
41674	25	M	NO	4	2.69	23.05	2	13.5519	0.206	73.9945	18	21	2	no	2	22789.3	24438.6	1.05	73.9945
41675	71	F	NO	3	1.15	24.53	1	12.6453	505	87.4499	13	18	1	yes	2	23231.8	23272	0.7	87.4499
41676	68	M	NO	3	1.96	23.31	1	10.2068	0.02	88.4884	19	26	1	no	2	52544.9	53155.2	0.72	88.4884
41677	71	M	NO	3	3.02	36.98	2	6.07194	0.515	49.0129	16	25	2	no	2	28468.9	28069.7	1.13	49.0129
41678	19	F	NA	4	0.34	22.27	NA	14.6747	261	67.715	10	20	NA	NA	NA	12300.5	12931.6	1.17	67.715
41679	41	M	NO	3	1.97	21.33	1	13.9119	379	102.488	33	29	1	no	2	91062.7	93809.7	0.82	102.488
41680	55	F	YES	4	1.24	51.91	2	5.68898	0.198	70.3194	11	19	2	no	2	6564.94	8106.82	0.92	70.3194
41681	44	F	NO	3	0.81	24.95	NA	NA	0.011	87.3076	18	22	NA	NA	NA	50624.5	50896.7	0.82	87.3076
41682	44	M	NO	3	NA	29.41	1	12.9112	9.18	100.351	15	18	1	no	2	82023.2	85297.9	0.82	100.351
41683	72	M	NO	3	5	27.19	2	7.86239	0.443	42.6662	25	24	1	no	2	31044.2	31882.7	1.26	42.6662
41684	39	M	NO	2	2.04	17.16	NA	NA	0.062	NA	NA	NA	NA	NA	NA	7910.32	7751.51	NA	NA
41685	49	F	NO	3	0.94	18.44	2	14.7315	351	73.3466	12	20	2	no	2	44570.6	44342.5	0.92	73.3466
41686	36	F	NA	3	4.01	16.93	NA	NA	NA	NA	NA	NA	NA	NA	NA	53794.4	61095.4	NA	NA
41687	79	F	NO	1	1.81	24.21	2	12.9039	0.011	43.087	23	27	1	no	2	31808.7	34121.5	1.2	43.087
41688	49	F	NO	3	1.9	29.28	1	11.5961	357	98.6471	73	55	1	no	2	28803.8	31602.2	0.72	98.6471
41689	33	F	NO	1	1.09	25.28	NA	NA	0.011	118.858	31	41	NA	NA	NA	15198.8	15662.1	0.62	118.858
41690	52	F	NO	1	5	30.95	1	8.14249	0.011	80.1666	59	45	1	no	2	17560.2	18832.4	0.84	80.1666
41691	60	M	NO	3	5	31.98	2	7.53214	0.266	57.2066	36	34	1	no	2	53088.3	51939.9	1.06	57.2066
41692	44	M	NA	1	5	15.92	NA	NA	0.011	NA	NA	NA	NA	NA	NA	11812.1	12494	NA	NA
41693	50	M	NO	4	5	35.12	1	6.52414	483	59.3335	15	15	1	no	2	18724.1	19714.5	1.09	59.3335
41694	32	M	YES	2	NA	26.06	1	9.71914	0.061	113.95	32	29	1	no	2	8359.7	8112.49	0.72	113.95
41695	28	F	NA	3	1.4	13.72	NA	NA	NA	NA	NA	NA	NA	NA	NA	11991	12484.5	NA	NA
41696	33	F	NO	1	4.58	19.26	NA	NA	0.011	110.381	15	21	NA	NA	NA	13405.4	13814	0.72	110.381
41697	52	F	NO	2	NA	29.98	2	12.6429	0.017	89.0594	28	24	1	no	2	13987.3	14126.5	0.77	89.0594
41698	40	F	NO	3	4.14	34.52	2	10.7316	57	68.9697	29	25	1	no	2	108123	110538	1.02	68.9697
41699	51	M	NO	4	4.75	41.12	1	5.68494	0.024	51.4149	25	32	2	no	2	19455.2	20990.8	1.22	51.4149
41700	55	M	NO	3	1.28	26.47	1	8.42094	286	70.3194	53	51	1	yes	2	21572.2	22521.1	0.92	70.3194
41701	58	F	NO	4	1.94	26.46	NA	NA	0.055	105.655	11	17	NA	NA	NA	12408	12877.2	0.52	105.655
41702	55	F	YES	4	3.43	45.13	2	5.52074	0.055	80.8153	25	21	2	no	2	22428.7	22837.2	0.82	80.8153
41703	46	F	NA	2	0.28	NA	NA	NA	NA	NA	NA	NA	NA	NA	NA	4804.32	5379.87	NA	NA
41704	40	F	NO	1	3.68	23.42	NA	14.1459	0.011	74.2147	16	19	NA	NA	NA	6702.69	6907.02	0.96	74.2147
41705	62	M	NO	4	2.42	23.29	1	10.078	75	44.0739	16	23	1	no	2	8567.88	8297.07	1.3	44.0739
41706	40	F	NA	4	1.94	18.85	NA	NA	0.011	NA	NA	NA	NA	NA	NA	16441.6	16194.1	NA	NA
41707	51	M	NA	1	NA	NA	2	NA	NA	NA	NA	NA	NA	no	2	11184.7	0	NA	NA
41708	37	F	NO	3	4.72	26.15	2	12.9731	0.577	107.323	24	19	1	no	2	85931.5	88241.8	0.72	107.323
41709	39	F	NA	3	2.97	NA	NA	NA	NA	NA	NA	NA	NA	NA	NA	40116.5	0	NA	NA
41710	54	F	NA	1	1.47	20.59	2	NA	NA	NA	NA	NA	1	no	2	20523.2	21071.8	NA	NA
41711	73	F	NO	3	3.65	29.08	2	8.8568	0.011	44.0527	18	24	1	yes	2	44933.4	48737.5	1.22	44.0527
41712	29	M	NA	4	2.35	NA	NA	NA	NA	NA	NA	NA	NA	NA	NA	8539.43	0	NA	NA
41713	44	F	NO	3	1.28	17.89	1	14.5757	341	54.0062	15	23	1	no	2	22505.4	22501.1	1.22	54.0062
41714	52	M	NO	4	1.81	13.68	NA	NA	0.251	NA	NA	NA	NA	NA	NA	9922.22	10234	NA	NA
41715	77	M	NO	3	1.46	24.33	2	9.26014	0.011	60.2502	28	30	1	no	2	29571.6	28867.4	0.92	60.2502
41716	20	F	NA	3	0.71	NA	NA	NA	NA	NA	NA	NA	NA	NA	NA	13969.7	14463.8	NA	NA
41717	72	F	NO	3	2.34	23.87	1	9.74633	0.011	83.9299	20	24	2	no	2	33715.3	32773.3	0.72	83.9299
41718	50	F	NO	1	0.64	35.28	2	NA	0.011	119.898	30	19	2	no	2	16965.2	17218.4	0.42	119.898
41719	18	M	NO	1	1.46	45.5	NA	9.16045	8.28	91.1912	17	18	NA	NA	NA	17527.5	18061.8	0.92	91.1912
41720	31	F	NO	1	1.34	28.59	NA	NA	0.092	NA	NA	NA	NA	NA	NA	11047.2	11115.7	NA	NA
41721	37	M	NO	3	0.84	25.32	1	12.4168	246	80.8588	15	15	2	no	2	22782.6	22963.5	0.91	80.8588
41722	45	F	NO	2	1.21	20.71	NA	NA	0.015	NA	NA	NA	NA	NA	NA	11147.4	11390	NA	NA
41723	21	F	NA	4	0.41	NA	NA	NA	NA	NA	NA	NA	NA	NA	NA	8889.05	9009.67	NA	NA
41724	51	F	NO	4	1.63	31.09	2	11.5449	0.024	48.9778	34	27	2	no	2	24342.5	24655.4	1.27	48.9778
41725	77	F	NA	3	1.05	26.36	2	9.91825	0.023	69.2432	18	26	2	no	2	30498	33080	0.82	69.2432
41726	27	M	NO	2	1.41	19.38	NA	NA	0.069	NA	NA	NA	NA	NA	NA	13751.9	14444.7	NA	NA
41727	45	F	NO	3	4.95	31.44	2	12.9972	0.011	101.458	18	20	1	no	2	107290	108970	0.72	101.458
41728	47	F	NO	3	5	18.2	2	14.8901	0.011	100.043	40	42	2	no	2	143386	147473	0.72	100.043
41729	53	M	NO	3	5	38.63	1	6.83859	148	60.0899	32	23	1	no	2	83459.2	83611.8	1.06	60.0899
41730	35	M	NO	1	1.16	28.49	1	12.248	3.32	106.9	22	17	1	no	2	22605.7	23634.8	0.82	106.9
41731	23	F	NA	1	0.51	31.91	2	NA	NA	NA	NA	NA	1	no	2	20002.4	19767	NA	NA
41732	51	F	NO	1	1.16	18.07	NA	NA	0.011	110.98	20	28	NA	NA	NA	17392.9	17923.9	0.52	110.98
41733	38	M	NO	3	5	34	2	8.0558	0.184	79.2388	53	33	1	no	2	73224	76423	0.92	79.2388
41734	40	M	NA	1	2.02	35.72	NA	NA	0.011	121.453	113	52	NA	NA	NA	14295.3	14564.2	0.5	121.453
41735	64	F	NO	3	5	25.4	2	8.98114	0.061	92.7377	15	15	2	no	2	67934	70814	0.68	92.7377
41736	52	F	NO	3	1.1	21.92	NA	NA	0.602	96.59	16	20	NA	NA	NA	26500.2	27134.3	0.72	96.59
41737	28	F	NO	4	3.79	24.93	2	12.6896	0.15	123.107	10	15	1	no	2	34837.4	35204.2	0.62	123.107
41738	39	M	NA	4	4.48	NA	NA	NA	NA	NA	NA	NA	NA	NA	NA	13868.5	15005	NA	NA
41739	69	M	NA	4	0.99	30.93	2	7.40119	0.057	26.1862	14	22	1	yes	2	7963.93	8380.58	1.92	26.1862
41740	79	M	YES	4	2.88	28.18	2	8.69939	0.052	51.827	18	32	2	no	2	10178	10843.4	1.03	51.827
41741	67	F	NA	3	2.45	NA	2	NA	NA	NA	NA	NA	NA	yes	1	70866.5	0	NA	NA
41742	43	F	NA	2	0.42	23.43	NA	NA	0.057	NA	NA	NA	NA	NA	NA	12381.6	12815.2	NA	NA
41743	28	M	NO	1	2.52	28.25	2	12.9917	0.029	112.288	28	32	1	no	2	21719.9	22393.6	0.82	112.288
41744	24	M	NA	1	1.36	NA	NA	NA	NA	NA	NA	NA	NA	NA	NA	4034.6	4470.33	NA	NA
41745	43	F	NA	3	1.06	17.26	NA	NA	NA	NA	NA	NA	NA	NA	NA	13113.6	13511.8	NA	NA
41746	22	F	NA	4	2.5	14.76	NA	NA	0.017	NA	NA	NA	NA	NA	NA	13476.3	13732.8	NA	NA
41747	60	M	NO	4	2.17	40.47	NA	NA	0.079	NA	NA	NA	NA	NA	NA	9576.97	9553.15	NA	NA
41748	62	F	NA	1	0.73	28.91	2	9.19751	0.016	102.728	25	27	NA	yes	1	8126.19	8013.41	0.52	102.728
41749	30	M	NO	1	2.1	27.84	2	13.0828	0.015	115.562	21	23	1	no	2	14568.2	14713.2	0.72	115.562
41750	34	M	YES	4	5	30.06	2	NA	NA	NA	NA	NA	NA	no	2	19658.3	22489.4	NA	NA
41751	73	F	NO	3	2.56	40.45	2	7.21053	0.06	71.2164	29	29	2	no	2	20747.6	20783.5	0.82	71.2164
41752	30	F	YES	4	1.34	15.43	NA	NA	0.337	NA	NA	NA	NA	NA	NA	9646.99	10105.5	NA	NA
41753	78	M	NO	3	2.88	37.68	1	5.89488	0.059	55.4287	24	25	1	no	2	44554.1	44152.1	0.98	55.4287
41754	32	F	NO	3	3.77	24.45	1	13.3528	412	78.5048	20	18	1	no	2	24294.6	27225.4	0.96	78.5048
41755	79	F	NA	3	1.76	25.79	1	7.90004	113	18.452	18	23	2	no	2	33715.3	32773.3	2.42	18.452
41756	59	M	NO	1	2.27	29.56	2	12.9726	0.02	99.0167	20	22	2	no	2	8498.11	8961.5	0.62	99.0167
41757	18	M	NO	4	0.87	37.08	NA	10.9182	0.149	73.4732	21	21	NA	NA	NA	17564	17442.7	1.1	73.4732
41758	26	M	NO	1	NA	23.09	1	13.935	54.8	121.703	31	25	1	no	2	24677	25289.5	0.67	121.703
41759	41	M	NO	3	1.01	24	1	12.846	302	99.397	40	28	1	no	2	26649.7	26644.7	0.9	99.397
41760	73	F	NO	3	1.57	28.2	2	9.33325	0.017	71.2164	25	25	2	no	2	33715.3	33773.7	0.82	71.2164
41761	53	M	NO	3	5	23.05	2	10.7372	0.022	97.0096	20	28	1	no	2	116947	117393	0.75	97.0096
41762	32	M	NO	3	5	34.96	2	10.3226	0.518	59.3437	31	26	1	no	2	65271.2	68695.3	1.21	59.3437
41763	31	M	NO	1	1.16	22.19	NA	NA	0.021	NA	NA	NA	NA	NA	NA	13768.9	16213.5	NA	NA
41764	49	F	NO	3	4.84	26.09	1	9.45759	0.015	64.7443	19	25	1	no	2	63806.1	63922.8	1.02	64.7443
41765	24	M	NA	1	2.66	NA	2	NA	NA	NA	NA	NA	NA	no	2	25876.3	0	NA	NA
41766	23	M	NA	1	0.31	NA	NA	NA	NA	NA	NA	NA	NA	NA	NA	3986.14	4500.11	NA	NA
41767	34	F	NO	1	0.48	20.83	2	14.4328	0.011	87.193	21	30	2	no	2	27831.7	28575.7	0.87	87.193
41768	56	M	NO	1	5	28.5	2	9.2877	0.011	101.126	22	30	2	no	2	11163.5	11330.1	0.62	101.126
41769	19	F	NA	3	0.12	NA	NA	NA	NA	NA	NA	NA	NA	NA	NA	8027.68	8792.34	NA	NA
41770	40	M	NO	2	1.24	31.13	2	7.11925	0.024	107.723	12	17	2	no	2	8534.31	9586.99	0.72	107.723
41771	80	F	NA	2	2.45	26.75	2	9.57514	0.039	85.4364	14	25	1	no	2	6340.4	7395.04	0.62	85.4364
41772	62	F	NO	2	2.86	25.95	1	12.6188	0.068	68.748	16	22	1	no	2	7817.36	8986.39	0.9	68.748
41773	25	F	NA	3	0.66	16.55	NA	NA	NA	NA	NA	NA	NA	NA	NA	18361.4	20810.9	NA	NA
41774	29	F	NO	4	5	23.42	NA	NA	0.067	NA	NA	NA	NA	NA	NA	10943.6	11144.5	NA	NA
41775	41	F	NA	4	1.39	34.75	2	7.49725	695	NA	NA	NA	1	no	2	11630.6	13049.9	NA	NA
41776	48	F	NO	1	1.64	24.24	2	13.3787	0.011	103.769	22	23	1	no	2	20002.4	21694.3	0.68	103.769
41777	40	M	NO	1	3.91	20.23	NA	NA	0.033	NA	NA	NA	NA	NA	NA	10961	12911.8	NA	NA
41778	34	M	NO	4	2.49	27.27	NA	NA	0.055	107.654	11	16	NA	NA	NA	15526	16113.1	0.82	107.654
41779	20	M	NO	3	0.78	21.18	NA	14.0193	0.064	123.972	15	17	NA	NA	NA	71864.2	71746.4	0.72	123.972
41780	64	F	NO	3	0.98	47.06	2	5.98139	0.05	39.059	19	26	1	no	2	22473.4	22734.4	1.42	39.059
41781	28	F	NA	1	0.47	NA	NA	NA	NA	NA	NA	NA	NA	NA	NA	8932.14	9795.55	NA	NA
41782	66	M	YES	3	4.38	32.03	1	10.0415	266	46.273	18	19	1	yes	2	46864.7	47353.4	1.22	46.273
41783	80	F	NA	3	1.57	26.65	2	13.0266	0.094	58.9938	16	26	2	no	2	29122.7	32335.5	0.92	58.9938
41784	33	F	NA	1	0.39	19.11	NA	NA	NA	NA	NA	NA	NA	NA	NA	8634.91	9140.92	NA	NA
41785	34	F	NO	3	1.25	35.31	1	10.2821	69	119.306	57	48	2	no	2	36034.6	36049.1	0.6	119.306
41786	43	M	NA	1	0.71	NA	2	NA	NA	NA	NA	NA	NA	no	2	18799.5	0	NA	NA
41787	19	F	NA	4	0.34	14.38	NA	NA	0.717	NA	NA	NA	NA	NA	NA	12038.1	11559.7	NA	NA
41788	62	F	NA	3	1.79	20.45	2	10.3868	0.011	93.5991	14	21	2	no	2	70435.7	70464.1	0.69	93.5991
41789	30	F	NO	4	1.34	18.6	NA	NA	0.233	NA	NA	NA	NA	NA	NA	10943.6	11144.5	NA	NA
41790	49	F	NA	3	1.09	NA	NA	NA	NA	NA	NA	NA	NA	NA	NA	16739	0	NA	NA
41791	78	M	NO	3	2.56	35.68	1	6.46794	0.053	52.8117	24	26	1	no	2	28153.1	27640.9	1.02	52.8117
41792	43	F	YES	2	NA	24.53	NA	NA	0.011	106.964	22	26	NA	NA	NA	17639.6	18177.3	0.69	106.964
41793	43	M	NO	3	1.18	39.23	2	4.818	0.403	101.058	35	29	2	no	2	26731.6	27906.9	0.82	101.058
41794	47	F	NO	3	1.61	30.29	1	10.8936	276	65.6603	41	38	2	no	2	30828.7	31916	1.02	65.6603
41795	37	F	NA	1	0.32	15.75	NA	NA	0.027	NA	NA	NA	NA	NA	NA	11939.6	11805.8	NA	NA
41796	60	F	YES	4	1.35	NA	2	7.97921	0.124	37.5964	39	38	2	yes	2	12948.3	14701.5	1.5	37.5964
41797	69	M	NO	3	2.08	28.15	1	8.10925	0.011	63.733	47	34	1	no	2	50123.7	50005.9	0.92	63.733
41798	58	F	NO	4	3.23	21.29	NA	15.0852	39.2	64.5856	21	39	NA	NA	NA	13940.6	14655.9	0.97	64.5856
41799	42	F	NA	1	2.18	13.86	NA	NA	0.011	NA	NA	NA	NA	NA	NA	8040.33	8385.63	NA	NA
41800	44	M	NA	3	3.87	16.2	NA	NA	0.045	NA	NA	NA	NA	NA	NA	52482.2	52607.1	NA	NA
41801	24	M	NO	4	3.63	23.39	NA	NA	NA	NA	NA	NA	NA	NA	NA	18931.8	19078.6	NA	NA
41802	32	M	NO	3	2.82	23.64	2	13.3078	3.11	110.067	16	18	1	no	2	76791.6	76822.5	0.8	110.067
41803	72	F	NA	4	1.02	NA	1	NA	NA	NA	NA	NA	NA	no	1	12780.4	0	NA	NA
41804	46	M	NO	1	1.45	22.7	NA	NA	0.019	108.485	31	31	NA	NA	NA	10809.6	11139.6	0.62	108.485
41805	54	M	NO	3	1.23	19.68	NA	NA	0.319	NA	NA	NA	NA	NA	NA	42095.8	42451.2	NA	NA
41806	61	M	NA	4	5	24.2	1	NA	NA	NA	NA	NA	NA	no	2	7750.96	7944.07	NA	NA
41807	42	M	NO	3	1.97	18.49	NA	NA	0.018	NA	NA	NA	NA	NA	NA	43929.5	44530.7	NA	NA
41808	68	F	NO	3	3.65	23.48	2	13.2881	0.315	92.9505	17	22	2	no	2	59356.4	60045.8	0.62	92.9505
41809	30	F	NO	1	1.09	41.09	1	5.13484	184	116.638	66	39	1	no	2	31808.7	34121.5	0.7	116.638
41810	50	F	NA	5	2.02	NA	2	NA	NA	NA	NA	NA	NA	no	2	23356	0	NA	NA
41811	38	M	NO	1	3.2	25.14	2	13.5271	0.011	109.247	22	22	1	no	2	25990.4	26403.7	0.72	109.247
41812	48	M	NO	2	1.16	30.19	NA	NA	NA	NA	NA	NA	NA	NA	NA	23867	24594.6	NA	NA
41813	30	M	NO	1	0.47	23.49	2	13.2442	0.082	124.794	27	27	1	no	2	23789	25402.1	0.57	124.794
41814	80	M	NA	3	1.44	27.97	1	11.4071	289	59.7785	20	29	2	no	2	14253.9	14694.7	0.91	59.7785
41815	19	M	NO	2	0.49	24.13	NA	14.1307	265	90.5529	16	22	NA	NA	NA	10460	10632.1	0.92	90.5529
41816	38	M	NA	1	0.66	17.23	NA	NA	NA	NA	NA	NA	NA	NA	NA	14782.1	15909.1	NA	NA
41817	22	F	NA	2	1.88	NA	NA	NA	NA	NA	NA	NA	NA	NA	NA	5254.04	5625.44	NA	NA
41818	53	F	NO	1	3.49	20.11	NA	14.1093	0.011	103.279	15	23	NA	NA	NA	10159.9	10351.1	0.62	103.279
41819	41	F	NO	4	0.61	29.69	1	12.5411	101	63.2057	17	19	1	no	2	21644.4	21712.9	1.09	63.2057
41820	79	F	NO	1	1.33	29.97	2	11.568	0.011	NA	NA	NA	2	yes	2	5798.63	6677.59	NA	NA
41821	29	M	YES	1	1.11	20.33	NA	14.3338	0.052	122.245	15	19	NA	NA	NA	18799.6	19373.6	0.62	122.245
41822	52	M	NO	2	2.82	35.58	2	10.7433	0.011	93.3922	38	32	2	no	2	25783.8	27161.5	0.86	93.3922
41823	43	F	NO	4	1.21	21.87	NA	14.588	0.033	101.192	18	20	NA	NA	NA	14624.5	14737.9	0.73	101.192
41824	37	F	NO	2	0.6	21.11	NA	NA	0.074	100.532	17	23	NA	NA	NA	13610.5	13666.8	0.76	100.532
41825	63	F	NA	4	2.06	24.65	1	10.5302	531	NA	NA	NA	1	no	2	10371.5	10331.4	NA	NA
41826	40	M	NO	3	3.54	26.68	NA	NA	0.726	113.155	17	27	NA	NA	NA	69829	71499.9	0.62	113.155
41827	78	M	NO	3	4.38	25.65	2	8.31514	0.017	47.1653	17	22	1	no	2	28004.1	27494.6	1.12	47.1653
41828	78	M	NO	1	NA	22.6	NA	NA	0.05	95.5859	20	19	NA	NA	NA	11709.4	12108.5	0.46	95.5859
41829	40	M	NO	3	3.11	16.18	NA	NA	0.031	NA	NA	NA	NA	NA	NA	47416.9	48065.8	NA	NA
41830	38	F	NO	4	0.33	16.91	NA	NA	4.07	NA	NA	NA	NA	NA	NA	11119.7	11149.8	NA	NA
41831	40	M	YES	3	3.11	22.92	NA	NA	0.147	NA	NA	NA	NA	NA	NA	49756.4	50176.5	NA	NA
41832	39	M	NO	3	4.46	16.63	NA	NA	4	NA	NA	NA	NA	NA	NA	38921.6	44303.9	NA	NA
41833	43	M	YES	4	3.94	18.24	NA	NA	1.22	NA	NA	NA	NA	NA	NA	9576.97	9553.15	NA	NA
41834	43	M	NO	3	5	27.36	1	11.8171	1.34	110.795	18	21	1	no	2	75479.6	78103.1	0.62	110.795
41835	36	F	NA	5	3.38	14.64	NA	NA	NA	NA	NA	NA	NA	NA	NA	29113.7	35476.9	NA	NA
41836	27	M	NA	3	0.89	NA	NA	NA	NA	NA	NA	NA	NA	NA	NA	12880.5	13271.6	NA	NA
41837	53	M	NO	3	5	18.8	NA	NA	0.011	100.677	13	18	NA	NA	NA	74196.5	74880.1	0.67	100.677
41838	61	M	NA	3	1.18	36.21	2	8.11953	0.022	94.7128	26	25	2	no	2	33492.4	33843.7	0.68	94.7128
41839	43	F	NO	1	0.63	28.36	2	13.0288	0.064	110.795	24	28	2	no	2	17893	21137.6	0.62	110.795
41840	75	F	NO	3	1.2	30.19	2	7.45519	0.011	55.2433	17	23	2	no	2	36091.2	38635.4	1	55.2433
41841	66	M	NA	3	4.38	NA	1	NA	0.922	35.4722	16	19	NA	yes	2	31860.2	32523	1.52	35.4722
41842	49	M	NO	1	4.24	28.69	2	12.6221	0.137	96.8876	40	30	1	no	2	31733.9	32582.3	0.82	96.8876
41843	23	F	NO	1	1.03	38.13	2	11.1399	54.3	127.507	22	24	1	no	2	18649.6	22515.6	0.62	127.507
41844	59	F	NA	3	1.14	33.06	1	9.3518	231	84.786	12	13	1	no	1	32490.8	34045.1	0.77	84.786
41845	47	M	NA	1	0	20.77	NA	NA	0.088	NA	NA	NA	NA	NA	NA	7720.58	7772.57	NA	NA
41846	70	M	NO	3	0.97	23.93	NA	NA	2.64	90.7014	12	15	NA	NA	NA	50047.2	50316.3	0.64	90.7014
41847	54	F	NO	4	0.11	14.68	NA	NA	1.13	NA	NA	NA	NA	NA	NA	10491.3	11217.7	NA	NA
41848	76	M	NA	3	2.14	NA	2	NA	NA	NA	NA	NA	2	no	2	44325.2	55493.9	NA	NA
41849	25	F	NA	4	0.45	NA	NA	NA	NA	NA	NA	NA	NA	NA	NA	9679.74	10575.6	NA	NA
41850	38	M	NO	1	4.38	24.05	NA	13.6143	0.746	79.2388	33	26	NA	NA	NA	11449.8	11564.2	0.92	79.2388
41851	25	F	NA	3	0.64	NA	NA	NA	NA	NA	NA	NA	NA	NA	NA	8677.78	9146.17	NA	NA
41852	65	M	NO	3	1.79	25.09	1	8.17959	78.2	57.8615	12	24	1	no	2	19360.6	19562.5	1.02	57.8615
41853	76	F	NO	3	NA	24.26	2	12.8297	0.105	69.7313	30	28	1	no	2	87404.2	90669.4	0.82	69.7313
41854	30	F	NO	3	NA	15.96	NA	NA	0.759	NA	NA	NA	NA	NA	NA	19624	19983.9	NA	NA
41855	22	F	NO	3	0.38	24.26	2	13.5705	0.072	103.422	35	32	1	no	2	45914.8	46498.8	0.81	103.422
41856	69	M	NA	4	3.32	28.12	1	NA	NA	NA	NA	NA	NA	no	1	7034.56	7035.43	NA	NA
41857	37	M	NO	3	4.84	26.92	1	12.6165	401	113.212	8	14	1	no	2	79010.5	80125.8	0.66	113.212
41858	60	M	NO	3	0.19	20.83	1	13.5267	43.9	92.7636	16	20	1	no	2	61587.5	60818.2	0.74	92.7636
41859	43	F	NO	3	5	16.95	NA	NA	NA	NA	NA	NA	NA	NA	NA	48332.8	54732	NA	NA
41860	28	M	NA	4	2.07	NA	NA	NA	NA	NA	NA	NA	NA	NA	NA	7278.52	7377.29	NA	NA
41861	39	F	NA	4	NA	23.42	NA	NA	NA	NA	NA	NA	NA	NA	NA	15338.3	15457.2	NA	NA
41862	35	M	NA	5	0.1	NA	NA	NA	NA	NA	NA	NA	NA	NA	NA	9227.54	9689.62	NA	NA
41863	30	F	YES	4	3.22	29.9	1	12.4427	0.015	99.2494	29	31	1	no	2	38150.8	37991.4	0.8	99.2494
41864	44	M	NO	1	2.95	32.64	2	7.35545	0.011	74.0187	50	48	1	no	2	20643.6	21287.5	0.94	74.0187
41865	72	F	NO	4	5	28.03	1	8.40808	0.018	54.4392	21	30	1	no	2	8434.92	10618.8	1.03	54.4392
41866	44	M	NO	3	5	17.53	NA	NA	0.023	110.02	11	18	NA	NA	NA	57373.3	57681.8	0.62	110.02
41867	32	F	NA	3	1.94	37.11	2	6.70249	0.084	74.7243	43	30	1	no	2	19417	19571.3	1	74.7243
41868	78	M	NO	3	1.61	29.9	1	11.2249	0.129	49.2854	18	22	1	yes	2	34961.9	34680.5	1.08	49.2854
41869	28	M	NO	3	5	31.45	2	11.6079	0.043	75.0356	118	76	1	no	2	89655.5	89196.7	1.02	75.0356
41870	20	M	NA	1	0.91	NA	1	NA	0.017	13.482	19	17	1	yes	2	14112.2	14930.7	4.42	13.482
41871	66	M	NO	3	NA	19.65	2	14.5948	0.011	85.6394	26	34	2	no	2	54461.3	55093.9	0.83	85.6394
41872	32	F	NA	3	2.02	14.64	NA	NA	0.011	NA	NA	NA	NA	NA	NA	30681.1	30557.5	NA	NA
41873	73	M	YES	3	5	24.31	2	NA	NA	NA	NA	NA	2	no	2	33715.3	33847.2	NA	NA
41874	41	M	NO	3	5	14.77	NA	NA	NA	NA	NA	NA	NA	NA	NA	42314.3	47916.7	NA	NA
41875	51	F	YES	2	2.34	30.82	2	11.3831	0.015	72.3233	26	19	1	no	2	16048.5	15859.6	0.92	72.3233
41876	44	M	NA	4	1.47	NA	1	NA	NA	NA	NA	NA	NA	no	2	26885.3	0	NA	NA
41877	62	F	NO	4	2.19	21.87	2	14.5621	1.76	39.6116	16	29	1	no	2	26854.5	27343.6	1.42	39.6116
41878	46	F	NO	3	1.19	27.03	1	13.2347	242	107.357	16	14	1	no	2	30209.2	29993.2	0.64	107.357
41879	80	F	NA	3	1.31	31.63	1	11.7818	0.035	34.9067	14	23	2	yes	2	24599.9	26865.1	1.42	34.9067
41880	33	F	NA	2	0.56	19.38	NA	NA	0.011	NA	NA	NA	NA	NA	NA	12354.8	12734.5	NA	NA
41881	59	F	NO	3	5	29.87	1	8.09014	0.278	53.8998	26	27	1	no	2	34961.9	40315	1.12	53.8998
41882	34	F	YES	1	1.58	34.91	1	8.06884	0.026	116.8	21	23	1	no	2	12438.6	12292.2	0.64	116.8
41883	71	F	NO	2	2.84	59.13	2	9.40749	0.026	77.9319	28	28	2	no	2	14746.9	14573.3	0.77	77.9319
41884	25	M	NA	1	2.5	NA	NA	NA	NA	NA	NA	NA	NA	NA	NA	5246.38	5578.44	NA	NA
41885	38	F	NA	1	4.12	NA	NA	NA	NA	NA	NA	NA	NA	NA	NA	3667.51	4140.4	NA	NA
41886	42	M	NO	3	0.81	19.61	NA	NA	0.022	NA	NA	NA	NA	NA	NA	47756.6	48410.1	NA	NA
41887	37	M	NO	1	1.57	24.09	NA	NA	NA	NA	NA	NA	NA	NA	NA	17527.5	18061.8	NA	NA
41888	71	M	NO	3	1.18	28.65	1	7.81794	169	49.5425	22	24	1	no	2	41383.7	40803.4	1.12	49.5425
41889	32	M	NO	1	1.56	22.25	2	13.4602	0.033	72.1011	18	18	1	no	2	30859.7	32783.5	1.03	72.1011
41890	33	F	NO	5	0.48	23.34	NA	NA	2.84	NA	NA	NA	NA	NA	NA	10650.2	10623.7	NA	NA
41891	38	F	NA	4	1.16	14.38	NA	NA	NA	NA	NA	NA	NA	NA	NA	11230.5	11432.5	NA	NA
41892	39	M	NA	5	NA	16.97	NA	NA	NA	NA	NA	NA	NA	NA	NA	35050	37619.1	NA	NA
41893	58	M	NO	4	NA	20.48	NA	14.8721	0.071	92.074	17	23	NA	NA	NA	15897.4	15787.6	0.79	92.074
41894	37	M	NA	1	0.87	NA	NA	NA	NA	NA	NA	NA	NA	NA	NA	5224.62	5526.25	NA	NA
41895	51	M	NO	1	0.92	19.03	1	14.7366	87.2	106.464	20	32	2	no	2	27959	28376.2	0.59	106.464
41896	39	F	NO	3	0.48	20.41	1	13.7859	430	66.2998	14	21	1	no	2	20831.6	20869.7	1.06	66.2998
41897	72	F	NO	3	1.65	30.81	1	7.53655	0.065	72.7903	21	24	1	no	2	34558.9	34962.5	0.81	72.7903
41898	54	F	YES	4	5	29.9	2	12.387	0.011	98.5421	14	20	1	no	2	36633.8	39713.7	0.7	98.5421
41899	35	M	NO	1	0.71	27.5	2	12.7582	0.033	80.9264	42	35	1	no	2	33862.2	36324.3	0.92	80.9264
41900	35	F	NA	4	0.47	NA	NA	NA	NA	NA	NA	NA	NA	NA	NA	10413.8	11058.2	NA	NA
41901	60	F	NO	4	1.43	25.95	2	NA	NA	NA	NA	NA	NA	no	2	6527.94	7337.21	NA	NA
41902	36	M	NA	4	1.14	47.54	2	5.61239	0.354	106.152	27	28	1	no	2	20009.8	21316	0.82	106.152
41903	30	F	NO	4	3.22	33.62	2	NA	NA	NA	NA	NA	NA	no	2	29476.5	30725.7	NA	NA
41904	70	F	NO	3	3.71	38.48	1	6.97029	0.023	76.0856	29	22	1	yes	2	40014.4	42441.2	0.79	76.0856
41905	32	F	NA	3	3.77	16.03	NA	NA	NA	NA	NA	NA	NA	NA	NA	14017.5	14050.9	NA	NA
41906	58	F	NO	1	0.31	22.65	NA	NA	NA	NA	NA	NA	NA	NA	NA	13857	14549.7	NA	NA
41907	23	F	NA	2	0.66	31.24	1	13.17	242	110.921	19	18	1	no	2	24863.2	25463.5	0.76	110.921
41908	54	M	NA	1	2.56	33.64	2	8.03853	0.011	108.666	17	18	2	no	2	16965.2	16765.5	0.52	108.666
41909	69	M	YES	1	0.8	36.04	2	NA	NA	NA	NA	NA	NA	no	2	6631.4	6826.37	NA	NA
41910	39	F	NO	1	1.09	26.07	NA	13.5789	0.032	105.826	19	22	NA	NA	NA	8158.59	8336.15	0.72	105.826
41911	32	M	YES	2	1.35	22.55	NA	13.7319	3.99	121.665	18	18	NA	NA	NA	12717.2	12769.8	0.59	121.665
41912	56	F	NO	4	4.13	46.52	2	9.57004	21.8	87.9712	20	20	1	no	2	34191.5	37066.1	0.76	87.9712
41913	54	M	NA	2	5	23.49	NA	NA	NA	NA	NA	NA	NA	NA	NA	14927.6	15076.6	NA	NA
41914	25	M	NA	3	0.52	23.68	1	12.8927	270	116.095	18	20	1	no	2	43484.1	45082	0.79	116.095
41915	63	F	NO	3	3.93	26.65	1	12.3988	0.011	71.123	17	24	1	no	2	53715.2	55992.5	0.87	71.123
41916	34	F	NA	3	1.18	16.38	NA	NA	0.652	NA	NA	NA	NA	NA	NA	14017.5	14050.9	NA	NA
41917	43	M	YES	2	1.81	14.48	NA	NA	0.02	NA	NA	NA	NA	NA	NA	12174.5	11925.7	NA	NA
41918	53	M	YES	3	0.9	24.18	1	9.34335	318	98.3213	14	24	1	yes	1	26740	26884	0.72	98.3213
41919	65	M	NO	1	4.09	24.88	2	14.7377	0.025	94.9301	14	23	1	no	2	16965.2	16765.5	0.62	94.9301
41920	38	F	NA	3	0.7	14.88	NA	NA	0.119	NA	NA	NA	NA	NA	NA	26964.2	28940.7	NA	NA
41921	60	M	NO	2	0	27.65	2	8.29825	0.011	89.683	64	35	1	no	2	4510.01	4993.35	0.82	89.683
41922	33	F	NO	3	5	23.34	2	14.1453	0.011	103.397	19	27	1	no	2	75863.1	75893.6	0.76	103.397
41923	60	F	NO	3	3.92	25.77	2	9.12459	0.011	78.0261	33	30	2	no	2	55310.1	57654.9	0.82	78.0261
41924	35	M	NO	4	2.45	21.13	1	NA	NA	NA	NA	NA	1	no	2	19669.9	20701.4	NA	NA
41925	46	M	NO	3	5	20	NA	14.4367	0.061	98.9511	13	18	NA	NA	NA	75534.1	76230	0.82	98.9511
41926	49	M	NO	3	5	28.44	1	11.9826	274	96.8876	26	24	1	no	2	75479.6	78103.1	0.82	96.8876
41927	38	M	NO	3	3.57	19.24	2	14.2871	0.04	73.4117	25	22	1	no	2	67534.6	68070.9	0.98	73.4117
41928	21	F	NA	4	NA	19.15	NA	NA	NA	NA	NA	NA	NA	NA	NA	10228.3	10861.3	NA	NA
41929	44	F	YES	4	5	40.25	1	8.15939	240	79.0752	21	20	1	no	2	25458.2	27598.6	0.89	79.0752
41930	33	F	NO	1	1.48	15.14	NA	NA	0.019	115.863	19	32	NA	NA	NA	12845.7	13125.2	0.67	115.863
41931	48	M	NA	3	1.1	22.18	NA	NA	269	65.2007	10	24	NA	NA	NA	29239	29938.6	1.02	65.2007
41932	46	M	NA	1	1.45	NA	NA	NA	NA	NA	NA	NA	NA	NA	NA	3520.46	3743.28	NA	NA
41933	50	F	NA	1	NA	NA	1	NA	NA	NA	NA	NA	NA	no	2	12409.4	0	NA	NA
41934	68	F	NO	4	0.88	24.52	1	12.7487	250	45.6274	19	36	NA	no	2	26760	26357.3	1.22	45.6274
41935	40	M	NO	3	2.83	18.93	NA	NA	0.392	NA	NA	NA	NA	NA	NA	55587.8	56057.1	NA	NA
41936	78	M	NO	1	NA	29.36	NA	12.788	0.072	84.4622	30	29	NA	NA	NA	10917	11672.3	0.67	84.4622
41937	31	M	NA	3	1.99	NA	NA	NA	NA	NA	NA	NA	NA	NA	NA	20775.3	21440.5	NA	NA
41938	44	M	NO	5	5	25.97	NA	NA	0.022	NA	NA	NA	NA	NA	NA	9325.39	9043.16	NA	NA
41939	36	M	NA	4	4.36	15.32	NA	NA	NA	NA	NA	NA	NA	NA	NA	9739.01	10341.6	NA	NA
41940	38	F	YES	2	2.42	21.76	NA	NA	0.03	NA	NA	NA	NA	NA	NA	8202.63	8037.95	NA	NA
41941	60	M	NO	1	4.6	21.29	NA	NA	0.011	104.181	21	32	NA	NA	NA	9828.12	10042	0.52	104.181
41942	44	F	NO	3	3.77	23.66	1	13.0288	198	102.173	17	22	2	no	2	74400.2	75823.6	0.72	102.173
41943	45	F	NO	3	3.23	28.67	NA	NA	1.36	NA	NA	NA	NA	NA	NA	56201.1	57863.8	NA	NA
41944	39	F	NO	3	0	27.86	1	12.6243	279	90.4286	35	25	1	no	2	74230.5	74260.4	0.82	90.4286
41945	50	M	NA	4	NA	NA	NA	NA	NA	NA	NA	NA	NA	NA	NA	7513.33	7464.58	NA	NA
41946	65	F	NO	4	1.83	32.26	1	8.13019	0.041	72.1306	26	25	1	no	2	10410.7	10981.5	0.85	72.1306
41947	31	M	NO	3	0.73	25.28	1	9.4857	261	73.4709	19	25	1	no	2	22461.9	23443.2	1.02	73.4709
41948	62	M	NA	3	0.62	38.15	2	9.56839	0.37	91.8798	91	80	NA	no	2	48640.6	49325.5	0.73	91.8798
41949	44	F	NO	1	2.26	26.31	NA	12.6868	0.018	88.6124	21	20	NA	NA	NA	7189.14	7434.13	0.81	88.6124
41950	31	F	NA	3	0.93	21.99	NA	NA	4.15	NA	NA	NA	NA	NA	NA	15191.7	15458.2	NA	NA
41951	44	M	NO	1	NA	22.84	NA	NA	NA	NA	NA	NA	NA	NA	NA	15315.7	15929.8	NA	NA
41952	71	F	NO	3	5	34.22	1	11.9387	0.011	72.224	25	27	2	no	2	27789.5	27834.9	0.82	72.224
41953	80	M	NA	3	5	32.25	2	NA	NA	NA	NA	NA	NA	no	2	46567.1	53823.3	NA	NA
41954	56	F	NO	4	5	19.25	NA	NA	NA	NA	NA	NA	NA	NA	NA	11119.7	12108.6	NA	NA
41955	44	M	NO	1	1.41	17.96	NA	14.9098	0.021	103.798	18	28	NA	NA	NA	14271.5	14582.1	0.74	103.798
41956	34	M	NA	4	5	NA	NA	NA	NA	NA	NA	NA	NA	NA	NA	9811.73	10615.8	NA	NA
41957	34	M	NO	2	1.79	17.14	NA	NA	1.69	NA	NA	NA	NA	NA	NA	15231.5	16795.2	NA	NA
41958	28	M	NO	1	NA	24.54	2	13.4613	0.182	112.288	17	22	1	no	2	23728.6	24323.1	0.82	112.288
41959	47	F	NA	4	1.46	30.73	NA	11.5416	21.7	85.4869	16	25	NA	NA	NA	13907.7	13972.8	0.82	85.4869
41960	59	F	NA	3	5	25.8	2	8.49459	0.011	45.8643	16	28	1	no	2	27095.9	33018.7	1.28	45.8643
41961	46	M	NO	3	4.72	30.45	2	11.4406	0.011	105.237	25	18	1	no	2	115339	117384	0.68	105.237
41962	45	F	NO	3	5	29.51	2	8.1548	0.05	66.5893	33	25	1	no	2	90414.5	90397.3	1.02	66.5893
41963	66	M	NA	1	0.06	24.84	1	9.48459	0.011	85.9816	11	17	1	no	2	8372.14	8668.61	0.82	85.9816
41964	42	M	NO	3	1.96	36.47	1	10.1499	131	106.22	23	19	1	no	2	36256.4	36842	0.72	106.22
41965	42	M	NA	5	2.17	26.08	2	12.9658	0.011	118.223	16	18	NA	no	2	55981.8	57266.1	0.52	118.223
41966	62	M	NO	5	2.05	21.36	1	9.88225	0.032	55.7718	18	20	2	yes	1	38694.4	38472	1.07	55.7718
41967	53	F	NA	3	1.27	16.28	NA	NA	NA	NA	NA	NA	NA	NA	NA	8602.2	8567.54	NA	NA
41968	26	M	NO	3	0.77	19.88	1	14.7472	472	121.111	59	49	1	no	2	37500.9	37309	0.68	121.111
41969	61	M	NO	3	2.71	32.58	2	8.79214	0.068	91.7083	31	25	2	no	2	54625.7	56696.2	0.75	91.7083
41970	34	M	NA	2	NA	NA	NA	NA	NA	NA	NA	NA	NA	NA	NA	5878.37	5819.13	NA	NA
41971	59	F	NA	4	0.88	19.93	1	10.8116	385	34.4975	27	25	2	yes	2	6564.94	6551.49	1.62	34.4975
41972	26	F	NA	3	1.18	36.47	1	10.9413	121	110.361	53	46	NA	no	2	86019.9	87948	0.75	110.361
41973	71	M	NO	3	2.35	32.71	1	6.9207	204	55.4734	20	26	1	yes	1	30052.8	29781.7	1.02	55.4734
41974	35	M	NO	1	1.65	15.39	NA	NA	0.011	NA	NA	NA	NA	NA	NA	11726.5	11794.9	NA	NA
41975	28	F	NA	3	1.4	16.46	NA	NA	NA	NA	NA	NA	NA	NA	NA	8389.61	8734.86	NA	NA
41976	37	M	NA	1	1.77	NA	NA	NA	NA	NA	NA	NA	NA	NA	NA	4865.54	5492.91	NA	NA
41977	31	F	NO	4	0.83	26.36	NA	NA	0.753	NA	NA	NA	NA	NA	NA	5471.8	5687.69	NA	NA
41978	45	F	NA	3	1.18	NA	NA	NA	NA	NA	NA	NA	NA	NA	NA	9175.04	9453.64	NA	NA
41979	35	M	YES	1	0.71	14.08	NA	NA	0.039	NA	NA	NA	NA	NA	NA	11934.9	12015.3	NA	NA
41980	39	F	NA	3	2.97	NA	NA	NA	NA	NA	NA	NA	NA	NA	NA	42095.8	0	NA	NA
41981	55	F	NO	1	5	48.47	2	6.10684	0.011	101.838	26	24	2	no	2	11163.5	11032.1	0.62	101.838
41982	37	M	NO	3	NA	33.48	2	NA	NA	NA	NA	NA	2	no	2	71629.6	72640.6	NA	NA
41983	80	M	NA	3	1.02	23.48	2	10.0915	0.011	77.9282	18	21	NA	no	2	22871.8	22232.7	0.82	77.9282
41984	78	F	NA	2	0.8	34.91	2	8.02219	0.011	91.807	16	18	NA	no	2	14469.4	15181.8	0.52	91.807
41985	43	F	NO	1	0.63	21.81	NA	14.4232	7.11	107.479	19	34	NA	NA	NA	12391.8	12661.5	0.68	107.479
41986	24	F	NA	3	1.26	17.84	NA	NA	NA	NA	NA	NA	NA	NA	NA	14206.4	14300.3	NA	NA
41987	40	M	NO	1	1.36	20.24	NA	NA	0.011	NA	NA	NA	NA	NA	NA	13768.9	15182.4	NA	NA
41988	57	M	NO	3	0.97	23.95	1	14.1347	230	93.5086	14	19	1	no	2	27318.1	28522.5	0.77	93.5086
41989	32	F	NA	4	0.87	17.59	NA	NA	0.025	119.696	24	30	NA	NA	NA	14389.4	14580.2	0.62	119.696
41990	45	M	NO	1	1.99	37.86	1	11.2536	0.022	98.4775	130	125	1	no	2	28374.3	30429.9	0.85	98.4775
41991	66	M	NO	1	0.35	27.24	1	12.2067	0.624	88.5432	20	25	1	no	2	7384.25	8175.63	0.75	88.5432
41992	30	M	NA	1	2.66	17.26	NA	NA	NA	NA	NA	NA	NA	NA	NA	8686.67	9348.97	NA	NA
41993	59	F	NO	3	5	19.67	1	14.5391	397	97.4893	21	23	1	no	2	89748.1	89463.1	0.65	97.4893
41994	51	F	NO	3	4.26	33.13	NA	11.5286	0.782	81.9091	26	24	NA	NA	NA	63072.5	63322.6	0.83	81.9091
41995	20	M	NA	3	1.41	24.66	NA	NA	NA	NA	NA	NA	NA	NA	NA	13907.6	15667.3	NA	NA
41996	29	F	NA	5	3.3	14.95	NA	NA	NA	NA	NA	NA	NA	NA	NA	32124.7	35184.7	NA	NA
41997	35	M	NO	1	1.81	37.87	NA	NA	0.094	130.232	19	20	NA	NA	NA	15459.3	15930.6	0.45	130.232
41998	42	M	NO	4	1.24	24.84	1	13.7122	175	101.771	52	32	1	no	2	24763.2	25387.4	0.82	101.771
41999	22	F	NA	3	1.42	16.75	NA	NA	6.68	NA	NA	NA	NA	NA	NA	13578.1	13523.4	NA	NA
42000	51	M	NA	3	5	22.48	1	9.98125	0.074	72.3233	20	26	2	no	2	87400.2	89129.8	0.92	72.3233
42001	56	M	NO	3	3.69	25.62	2	12.428	0.817	60.2075	35	21	1	no	2	90560.2	91835.2	1.04	60.2075
42002	52	M	NO	4	5	31.25	2	7.8038	0.113	46.4166	38	30	1	no	2	20345.9	21422.1	1.32	46.4166
42003	68	M	NO	1	0.33	25.31	2	9.22084	48	41.4821	25	40	1	no	2	8605.55	8925.33	1.32	41.4821
42004	52	M	NO	1	5	33.05	2	8.18455	0.108	94.8672	60	43	1	no	2	15233	16759.6	0.82	94.8672
42005	80	M	NA	3	4.9	29.44	1	NA	323	NA	NA	NA	1	yes	2	20894.8	22184	NA	NA
42006	44	M	NO	1	1.41	22.44	NA	NA	0.028	NA	NA	NA	NA	NA	NA	11211.2	10982	NA	NA
42007	49	F	NA	3	0.65	15.13	NA	NA	NA	NA	NA	NA	NA	NA	NA	8677.78	8642.82	NA	NA
42008	34	F	NA	4	1.56	NA	NA	NA	NA	NA	NA	NA	NA	NA	NA	7120.59	7208.01	NA	NA
42009	38	F	NO	3	0.57	31.84	1	8.1537	0.397	112.985	31	39	1	no	2	30711.4	30723.8	0.65	112.985
42010	54	M	NO	1	1.43	23.47	2	13.5519	0.411	98.5421	32	25	1	no	2	24677	24631	0.7	98.5421
42011	34	F	NO	4	0.44	28.04	NA	NA	0.519	118.026	25	30	NA	NA	NA	15230.2	15125	0.62	118.026
42012	31	F	NA	5	3.41	NA	NA	NA	NA	NA	NA	NA	NA	NA	NA	8599.64	0	NA	NA
42013	42	M	NA	1	4.71	NA	NA	NA	NA	NA	NA	NA	NA	NA	NA	4275.1	4467.5	NA	NA
42014	50	M	NA	3	1.46	NA	1	NA	NA	NA	NA	NA	NA	yes	2	24097.2	0	NA	NA
42015	75	M	NO	3	3.75	20.31	2	10.6096	0.011	80.3927	22	27	2	no	2	25765.4	25045.4	0.83	80.3927
42016	23	F	NO	3	2.64	25.61	2	12.6519	0.043	77.7179	29	25	1	no	2	81508.5	82417	1.02	77.7179
42017	26	F	NA	5	0.58	13.54	NA	NA	NA	NA	NA	NA	NA	NA	NA	16068.5	15576.3	NA	NA
42018	62	M	YES	1	1.01	27.64	1	11.8127	0.022	59.0938	34	24	1	no	2	4825.35	5342.49	1.02	59.0938
42019	31	F	NA	3	1.41	17.25	NA	NA	NA	NA	NA	NA	NA	NA	NA	35944.2	36029.7	NA	NA
42020	31	M	NA	3	1.13	14.24	NA	NA	NA	NA	NA	NA	NA	NA	NA	14177.8	15152.7	NA	NA
42021	44	M	NO	1	1.74	26.03	1	9.62914	0.256	75.9685	42	38	2	no	2	16596.3	17559	0.92	75.9685
42022	43	F	NO	2	0.36	21.5	NA	NA	0.113	108.004	12	19	NA	NA	NA	12197.8	12248.3	0.67	108.004
42023	30	F	NO	1	0.3	24.31	1	12.8426	150	83.8193	23	24	1	no	2	19588	23162.2	0.92	83.8193
42024	36	M	NO	3	3.15	23.49	1	13.1925	0.036	70.9351	22	28	1	no	2	75231	78517.7	1.02	70.9351
42025	45	M	NO	4	1.93	29.95	1	9.04359	353	104.005	10	14	2	no	2	26467.5	27067.7	0.72	104.005
42026	80	F	NO	3	4.37	35.84	2	6.4167	0.134	67.7993	38	30	2	no	2	23379.4	25898	0.82	67.7993
42027	37	F	NO	1	2.25	20.53	NA	NA	NA	NA	NA	NA	NA	NA	NA	6832.22	6695.06	NA	NA
42028	45	M	NO	4	3.38	17.96	2	10.8054	142	51.5768	28	24	2	no	2	28690.4	30955	1.26	51.5768
42029	71	F	NO	3	1.25	27.94	2	9.21404	0.011	90.5343	31	29	2	no	2	32569.8	33098.1	0.63	90.5343
42030	43	M	NO	3	5	20.63	2	14.8192	0.036	67.5315	17	29	NA	no	2	71121	71760.7	1.02	67.5315
42031	67	F	NO	3	1.76	16.13	NA	NA	NA	NA	NA	NA	NA	NA	NA	24309.5	25028.7	NA	NA
42032	26	F	NA	3	2.57	16.58	NA	NA	NA	NA	NA	NA	NA	NA	NA	8389.61	8734.86	NA	NA
42033	63	M	NA	4	0.1	39.98	2	NA	NA	NA	NA	NA	1	no	2	6527.94	6869.46	NA	NA
42034	54	M	NO	5	NA	21.8	2	14.0008	0.22	70.8151	48	35	NA	no	2	34919.5	35411.2	0.92	70.8151
42035	44	F	YES	2	1.13	34.4	2	7.75843	0.027	82.4222	20	19	2	no	2	17395.5	17438.5	0.86	82.4222
42036	34	M	NA	2	1.79	16.21	NA	NA	0.029	NA	NA	NA	NA	NA	NA	17964.8	19701.3	NA	NA
42037	75	M	NA	3	NA	NA	2	7.66274	0.011	61.1027	20	26	1	no	2	26604	27429.9	0.92	61.1027
42038	45	F	NO	5	5	16.68	NA	NA	0.011	NA	NA	NA	NA	NA	NA	10996.3	12818.7	NA	NA
42039	31	F	NA	3	NA	NA	NA	NA	NA	NA	NA	NA	NA	NA	NA	20415.7	21273.9	NA	NA
42040	43	M	NA	2	3.42	21.64	NA	14.3636	31.7	101.467	20	27	NA	NA	NA	19334	19527	0.81	101.467
42041	80	F	NA	3	1.31	22.62	2	13.2802	0.069	52.0749	15	32	2	yes	2	11478	11604.3	1.02	52.0749
42042	41	F	NA	2	1.7	23.6	2	NA	NA	NA	NA	NA	1	yes	2	6745.2	6888.75	NA	NA
42043	38	M	NO	1	0.96	32.02	9	11.5118	0.042	105.094	65	41	1	NA	NA	37218.6	37829.2	0.81	105.094
42044	42	M	NO	2	1.45	19.78	NA	NA	0.011	118.223	11	19	NA	NA	NA	10680.2	10724.4	0.52	118.223
42045	53	M	NO	3	5	26.3	1	12.3167	0.015	94.2031	35	26	1	no	2	105816	107742	0.82	94.2031
42046	27	M	NA	1	2.62	NA	NA	NA	NA	NA	NA	NA	NA	NA	NA	8689.81	8721.71	NA	NA
42047	56	M	YES	3	3.69	36.27	2	11.6692	0.398	63.903	18	18	2	no	2	100674	101730	0.99	63.903
42048	42	M	NO	5	0.98	32.97	1	11.6037	180	106.22	66	45	NA	no	2	70355.1	71843.8	0.72	106.22
42049	44	M	NO	3	5	28.09	2	8.6351	0.026	97.3242	34	29	1	no	2	90756.5	99152.8	0.9	97.3242
42050	52	M	NO	3	5	26.49	2	12.9654	0.011	56.6164	17	29	2	no	2	107491	109448	1.12	56.6164
42051	48	M	NO	4	1.99	21.35	NA	NA	NA	NA	NA	NA	NA	NA	NA	16816.3	18057.7	NA	NA
42052	33	F	NA	1	0.39	44.68	2	9.64994	0.021	125.939	42	38	NA	no	2	15167.9	15003.8	0.52	125.939
42053	38	F	NO	1	5	23.38	2	13.8658	0.011	101.44	18	23	2	no	2	31413.4	31913	0.75	101.44
42054	34	M	NA	4	0.18	15.6	NA	NA	NA	NA	NA	NA	NA	NA	NA	9636.12	9612.15	NA	NA
42055	45	M	NO	1	0.18	40.54	1	8.8978	192	109.249	38	23	1	no	2	24417.6	24660.6	0.62	109.249
42056	57	F	NO	3	1.29	33.81	1	11.289	0.091	63.4556	26	27	1	no	2	27318.1	28522.5	0.99	63.4556
42057	36	F	NO	3	0.58	40.5	1	8.77859	238	92.3545	26	22	1	no	2	23077.5	23260.8	0.82	92.3545
42058	41	M	NO	3	0.74	50.74	1	8.35394	0.163	99.397	23	20	1	no	2	35611.4	35931.7	0.9	99.397
42059	46	M	NO	3	5	24.76	2	9.25225	0.011	98.9511	14	20	1	no	2	116710	120767	0.82	98.9511
42060	31	M	NA	3	1.13	NA	NA	NA	NA	NA	NA	NA	NA	NA	NA	8593.83	8559.21	NA	NA
42061	23	F	NO	1	0.41	36.47	1	11.2547	458	118.414	22	23	1	no	2	13662.1	13798.1	0.72	118.414
42062	30	M	NO	3	5	24.32	1	13.6397	340	83.8193	17	22	1	no	2	73224	76423	0.92	83.8193
42063	39	M	NA	1	1.45	16.11	NA	NA	NA	NA	NA	NA	NA	NA	NA	5707.76	6023.59	NA	NA
42064	48	F	NO	4	1.71	31.02	2	8.61545	0.018	108.731	23	24	2	no	2	30227.9	32769.2	0.59	108.731
42065	62	M	NO	1	5	28.02	2	12.6666	0.088	92.2977	42	34	1	no	2	16965.2	16765.5	0.72	92.2977
42066	40	M	NO	3	0.99	25.36	1	13.9288	118	112.561	17	19	1	no	2	31142.3	32632.1	0.63	112.561
42067	63	M	NA	3	1	31.66	1	NA	NA	NA	NA	NA	NA	no	2	21471.9	21203.7	NA	NA
42068	43	F	NO	4	2.97	23.82	NA	14.426	0.021	76.504	20	34	NA	NA	NA	18273.5	18359	0.92	76.504
42069	53	M	NO	3	0.91	24.39	1	13.8928	159	109.432	19	23	1	no	2	30952.3	30964.8	0.52	109.432
42070	47	M	NO	1	1.16	15.49	NA	NA	0.096	NA	NA	NA	NA	NA	NA	7720.58	7772.57	NA	NA
42071	43	M	NO	3	1.99	27.06	1	9.23425	6.52	105.476	15	19	1	no	2	80591.3	80702.1	0.72	105.476
42072	48	M	NO	4	0.4	25.26	NA	13.3162	0.309	97.5706	42	25	NA	NA	NA	18623.9	18495.3	0.82	97.5706
42073	34	F	NO	1	1.93	28.13	2	12.153	0.011	113.406	21	29	1	no	2	20643.6	21287.5	0.7	113.406
42074	80	F	NA	3	NA	25.47	1	11.5618	0.011	52.0749	23	24	1	no	2	30052.8	29506	1.02	52.0749
42075	44	F	NO	3	3.77	33.09	1	7.49651	313	106.215	51	54	1	no	2	82011.6	91163.6	0.69	106.215
42076	37	F	NA	1	1.1	17.36	NA	NA	0.1	NA	NA	NA	NA	NA	NA	10962.5	11514.7	NA	NA
42077	38	M	YES	3	5	28.05	1	10.8126	403	79.2388	20	18	1	no	2	30352.3	30346.6	0.92	79.2388
42078	33	M	NA	4	0.53	16	NA	NA	0.289	NA	NA	NA	NA	NA	NA	9131.32	9418.28	NA	NA
42079	78	F	NA	3	3.65	20.71	1	9.5307	0.051	38.6682	14	24	1	yes	2	20210.9	20739.1	1.32	38.6682
42080	33	F	NA	3	0.87	NA	NA	NA	1.46	110.381	18	28	NA	NA	NA	24841.4	25435.9	0.72	110.381
42081	64	M	NO	3	2.27	19.48	1	NA	NA	NA	NA	NA	1	no	2	75526.2	78787	NA	NA
42082	33	M	NO	4	0.67	23.14	1	13.9091	241	105.53	37	31	1	no	2	19669.9	22459.9	0.89	105.53
42083	57	M	NO	4	1.47	30.86	1	12.3993	455	69.3384	24	26	1	no	2	22065.5	23222.7	0.92	69.3384
42084	24	F	NA	4	0.51	NA	NA	NA	NA	NA	NA	NA	NA	NA	NA	11593.6	12518	NA	NA
42085	54	M	NO	3	0.43	17.85	1	14.7715	307	98.0833	21	25	1	no	2	30810.3	32562.2	0.71	98.0833
42086	26	M	NA	5	4.25	NA	NA	NA	NA	NA	NA	NA	NA	NA	NA	15231	15731.5	NA	NA
42087	32	F	YES	4	3.37	48.34	2	5.772	0.203	87.2132	14	20	2	no	2	28954.7	31371.9	0.88	87.2132
42088	24	M	NA	1	0.87	NA	NA	NA	NA	NA	NA	NA	NA	NA	NA	3712.2	4113.1	NA	NA
42089	41	F	NO	3	4.01	21.72	NA	NA	0.036	NA	NA	NA	NA	NA	NA	45337	45957.4	NA	NA
42090	32	M	NA	3	0.83	NA	NA	NA	NA	NA	NA	NA	NA	NA	NA	9360.22	9349.92	NA	NA
42091	22	M	NO	3	3.18	21.14	2	14.4266	0.087	117.122	21	25	2	no	2	82654.1	83817.9	0.82	117.122
42092	27	F	NA	4	0.64	NA	NA	NA	NA	NA	NA	NA	NA	NA	NA	10531.8	10463.4	NA	NA
42093	35	F	NA	3	5	15.66	NA	NA	0.011	NA	NA	NA	NA	NA	NA	54625.3	55503.5	NA	NA
42094	55	F	NA	4	0.77	31.09	2	8.5857	0.412	101.838	106	172	1	no	2	20683.1	20596.7	0.62	101.838
42095	51	F	NA	2	1.29	15.09	NA	NA	NA	NA	NA	NA	NA	NA	NA	13555.5	14589	NA	NA
42096	29	F	NO	5	3.3	28.66	2	12.72	0.027	82.2437	43	34	1	no	2	77499.8	79515.8	0.94	82.2437
42097	54	F	NO	1	1.14	18.43	NA	NA	0.019	102.556	15	26	NA	NA	NA	9472.45	9678.61	0.62	102.556
42098	26	M	YES	4	2.18	19.37	NA	NA	0.094	116.76	16	23	NA	NA	NA	14792.6	14988.6	0.76	116.76
42099	65	F	NO	3	4.38	36.66	1	6.60459	7.91	46.5992	42	33	1	no	2	49593.5	48520.7	1.22	46.5992
42100	49	M	NO	2	1.93	31.37	2	11.8577	0.258	64.7443	31	28	1	no	2	23923.9	24316.4	1.02	64.7443
42101	45	M	NO	5	4.14	24.98	NA	NA	0.024	100.878	17	18	NA	NA	NA	57487.9	58017.5	0.79	100.878
42102	62	M	NO	4	2.43	33.63	2	NA	NA	NA	NA	NA	1	no	2	25246.2	27368.7	NA	NA
42103	72	M	NO	4	3.07	29.17	1	8.4687	0.029	82.433	46	58	2	no	2	10371.5	10286.9	0.82	82.433
42104	71	F	NO	3	2.14	29.04	2	12.0821	0.029	84.5216	15	15	1	no	2	27783.8	27829.2	0.72	84.5216
42105	53	F	NO	3	3.79	15.88	NA	NA	0.042	117.398	15	21	NA	NA	NA	52982.8	54250.6	0.42	117.398
42106	46	M	NO	4	5	33.97	2	7.63059	0.011	56.0163	24	22	1	no	2	27601.4	27624.6	1.17	56.0163
42107	78	M	NO	3	4.38	25.7	1	8.45694	0.011	42.5323	19	25	1	no	2	35880.5	36849.6	1.22	42.5323
42108	44	F	YES	3	0.79	34.99	1	8.26078	180	107.248	17	17	2	no	2	25934.6	25749.2	0.67	107.248
42109	38	M	NO	5	3.57	19.96	2	14.4339	0.025	108.266	15	18	1	no	2	84139.8	84862.5	0.74	108.266
42110	52	F	NO	2	3.57	35.28	2	11.9354	0.018	107.549	48	37	NA	no	2	9170.42	9062.47	0.56	107.549
42111	30	M	NO	3	2.45	26.95	1	12.0292	344	114.525	25	21	1	no	2	82071.3	86204	0.74	114.525
42112	39	M	NO	3	4.36	21.31	NA	NA	0.039	NA	NA	NA	NA	NA	NA	53177.7	55350.9	NA	NA
42113	28	F	NA	4	2.91	NA	NA	NA	NA	NA	NA	NA	NA	NA	NA	6321.59	6548.33	NA	NA
42114	33	F	NA	3	4.12	NA	NA	NA	0.295	NA	NA	NA	NA	NA	NA	38014.3	38104.8	NA	NA
42115	25	F	NA	3	2.33	NA	NA	NA	NA	NA	NA	NA	NA	NA	NA	18064.2	19792.4	NA	NA
42116	31	M	NA	1	0.56	NA	NA	NA	NA	NA	NA	NA	NA	NA	NA	8005.98	8616.38	NA	NA
42117	44	F	NO	2	1.13	20.22	NA	NA	0.011	NA	NA	NA	NA	NA	NA	11738.5	12912	NA	NA
42118	26	M	NO	3	2.5	21.73	2	13.9496	0.017	129.868	14	16	2	no	2	99365.1	101592	0.55	129.868
42119	38	F	NO	3	0.46	37.42	1	10.1837	1.53	114.756	23	18	1	no	2	36501.2	36515.9	0.62	114.756
42120	72	M	NO	5	5	23.57	2	12.8275	0.073	49.1957	31	42	2	no	2	7782.35	7992.55	1.12	49.1957
42121	47	M	NO	3	2.18	32.73	NA	11.4869	0.26	107.725	36	28	NA	NA	NA	55556.6	55855.3	0.62	107.725
42122	27	F	NA	3	5	NA	NA	NA	NA	NA	NA	NA	NA	NA	NA	17732.3	18123.7	NA	NA
42123	61	M	NO	2	1.25	26.51	2	9.2381	0.162	89.0552	32	26	1	no	2	7590.59	7733.84	0.82	89.0552
42124	66	M	NA	4	5	28.14	1	8.70214	0.011	54.2265	26	28	1	no	2	7338.01	7433.24	1.07	54.2265
42125	80	M	NA	4	2.36	31.14	2	7.98159	0.022	46.0102	39	32	1	yes	2	11442	12515.9	1.13	46.0102
42126	48	F	NO	3	5	31.38	1	11.3711	199	73.8636	25	28	1	no	2	79632.5	87175.4	0.92	73.8636
42127	60	F	NO	2	1.26	28.77	2	8.14635	0.098	91.3116	13	16	2	no	2	5673.26	6466.1	0.72	91.3116
42128	30	F	NO	3	4.12	24.76	NA	NA	NA	NA	NA	NA	NA	NA	NA	38023.1	38344.2	NA	NA
42129	80	M	NO	3	1.09	14.24	NA	NA	0.114	NA	NA	NA	NA	NA	NA	14230.1	14485.5	NA	NA
42130	48	M	NA	3	5	23.33	2	13.4529	0.035	108.131	34	27	NA	no	2	79814.8	80330.2	0.6	108.131
42131	28	M	NO	3	1.06	22.11	1	14.3788	247	80.7419	14	21	1	no	2	39111.9	38911.7	0.96	80.7419
42132	37	F	NO	3	1.08	45.48	2	10.2186	0.016	105.548	17	18	1	no	2	84779.4	87859.2	0.73	105.548
42133	44	M	YES	1	5	31.03	2	8.77249	0.018	100.351	37	32	1	no	2	5298.86	5142.16	0.82	100.351
42134	28	M	NO	1	1.31	22.74	2	14.7928	0.05	123.107	15	16	1	no	2	17459.9	18109.2	0.62	123.107
42135	50	M	NO	3	2.88	23.72	1	9.44015	0.033	103.331	31	18	2	no	2	24672.3	24717.4	0.66	103.331
42136	31	F	YES	4	1.83	13.55	NA	NA	0.018	NA	NA	NA	NA	NA	NA	10943.6	10716.5	NA	NA
42137	39	M	NO	3	5	24.96	2	12.8128	0.203	69.4559	31	25	1	no	2	58940.9	60555.3	1.02	69.4559
42138	19	F	NA	4	0.33	30.05	NA	NA	NA	NA	NA	NA	NA	NA	NA	15977.5	16581.5	NA	NA
42139	46	F	NO	1	1.45	46.69	NA	9.88725	0.011	114.948	29	25	NA	NA	NA	8564.59	8705.48	0.52	114.948
42140	52	F	NA	3	2.06	17.39	NA	NA	NA	NA	NA	NA	NA	NA	NA	28598.6	29100.4	NA	NA
42141	27	M	NO	4	0.36	17.9	NA	15.3322	0.03	128.196	17	24	NA	NA	NA	15518.2	16049.6	0.56	128.196
42142	51	M	NO	1	4.53	16.12	NA	NA	0.017	NA	NA	NA	NA	NA	NA	11461.9	11231.8	NA	NA
42143	53	F	NO	3	4.64	28.82	1	9.5937	226	91.295	26	26	2	no	2	96663.6	96356.5	0.75	91.295
42144	18	M	YES	1	0.58	23.74	1	12.9366	169	139.933	110	69	1	no	2	16008.8	15820.4	0.52	139.933
42145	40	M	NO	3	2.42	18.93	NA	14.863	0.033	104.053	13	22	NA	NA	NA	74196.5	74880.1	0.8	104.053
42146	42	M	NA	1	NA	24.4	1	13.0372	0.035	68.0075	35	32	1	no	2	7524.41	9016.93	1.02	68.0075
42147	72	F	NA	1	0.61	42.03	2	6.1017	0.011	83.9299	38	35	2	no	2	10626.1	12749.5	0.72	83.9299
42148	36	F	NA	2	4.25	NA	NA	NA	NA	NA	NA	NA	NA	NA	NA	11055.3	0	NA	NA
42149	32	F	NA	3	4.97	NA	NA	NA	NA	NA	NA	NA	NA	NA	NA	27036.9	0	NA	NA
42150	40	M	NO	3	3.11	16.45	NA	NA	0.021	119.896	18	23	NA	NA	NA	71864.2	76450	0.52	119.896
42151	41	M	NO	2	4.26	31.03	2	11.6231	0.031	112.965	18	18	2	no	2	21046.9	21381.6	0.61	112.965
42152	31	M	YES	4	1.51	32.06	2	11.1945	0.098	126.145	25	23	2	no	2	25458.2	25351.9	0.54	126.145
42153	28	F	NO	4	0.3	17.61	NA	NA	0.359	NA	NA	NA	NA	NA	NA	8576.77	8395.6	NA	NA
42154	75	M	NO	3	NA	25.31	2	8.90474	0.053	55.9187	71	64	2	no	2	32312.2	33401.7	0.99	55.9187
42155	44	M	NA	1	1.41	NA	NA	NA	NA	NA	NA	NA	NA	NA	NA	4472.35	4790.74	NA	NA
42156	27	M	YES	1	0.68	15.47	NA	NA	0.101	NA	NA	NA	NA	NA	NA	11059.1	11612	NA	NA
42157	67	F	NO	3	5	28.42	2	12.2807	0.011	59.8816	15	23	2	no	2	59522.8	61219.8	0.98	59.8816
42158	27	F	NA	4	1.37	NA	NA	NA	NA	NA	NA	NA	NA	NA	NA	13828.7	0	NA	NA
42159	43	F	NO	3	5	24.19	2	13.341	0.011	106.964	13	17	1	no	2	107370	108063	0.69	106.964
42160	43	F	NO	1	0.03	30.47	2	12.2752	0.269	111.389	29	19	2	no	2	17511.2	17305	0.61	111.389
42161	72	M	NO	3	0.81	28.9	2	11.1202	0.05	51.9885	14	16	1	no	2	11750.4	11914.6	1.07	51.9885
42162	28	M	NA	1	1.13	15.87	NA	NA	NA	NA	NA	NA	NA	NA	NA	7483.86	7758.44	NA	NA
42163	51	F	NO	2	1.34	43.36	1	9.32925	171	74.2709	25	22	1	no	2	40146.5	41391.6	0.9	74.2709
42164	60	M	NO	1	1.18	29.11	1	8.73649	6.12	48.265	17	19	1	no	2	6421.42	6603.73	1.22	48.265
42165	67	M	NA	4	0.71	36.16	1	6.95908	400	58.4367	21	24	2	no	2	7750.96	8156.46	1	58.4367
42166	47	F	NO	4	3.32	24.89	2	13.1992	0.028	74.3843	28	21	1	no	2	23161.6	23235	0.92	74.3843
42167	80	F	NA	3	2.84	NA	1	NA	0.011	90.5262	76	86	2	no	2	31087.8	39874.1	0.52	90.5262
42168	23	F	NO	2	0	18.58	1	14.5048	20.3	123.691	17	17	2	no	2	17504.3	17678.5	0.68	123.691
42169	28	F	NO	3	1.06	20.15	NA	NA	0.051	NA	NA	NA	NA	NA	NA	21064.2	21352.5	NA	NA
42170	75	F	NO	3	1.2	28.96	2	11.0359	0.011	55.2433	8	17	1	yes	2	30137	32585.1	1	55.2433
42171	18	M	NO	2	2.36	37.71	2	10.4166	0.492	117.693	33	21	1	no	2	21123	22653.3	0.88	117.693
42172	71	F	NO	4	3.65	34.31	2	7.78598	0.019	74.4127	16	22	2	no	2	14035.5	14178.3	0.8	74.4127
42173	50	M	YES	5	5	27.14	2	11.991	0.069	73.8019	35	32	1	no	2	101585	103595	0.91	73.8019
42174	42	F	NO	4	0.67	19.48	NA	NA	0.025	NA	NA	NA	NA	NA	NA	10491.3	11217.7	NA	NA
42175	27	M	NO	3	5	20.3	1	14.4648	0.549	122.686	15	17	1	no	2	72658.4	72687.7	0.64	122.686
42176	38	F	NO	4	0.95	18.09	NA	NA	2.59	NA	NA	NA	NA	NA	NA	10194	10514.4	NA	NA
42177	34	M	NO	1	3.69	34.85	2	11.4521	0.011	108.982	15	19	2	no	2	21046.9	21381.6	0.79	108.982
42178	32	F	NO	3	2.02	15.11	NA	NA	0.03	NA	NA	NA	NA	NA	NA	33647.7	33931.8	NA	NA
42179	30	M	NO	3	1.26	41.67	1	5.9318	168	73.9888	28	24	2	no	2	23077.5	24085.8	1.02	73.9888
42180	74	M	NO	3	3.57	37.21	2	10.0336	0.089	44.6273	20	27	1	no	2	36585.9	36072.8	1.2	44.6273
42181	69	F	NA	3	NA	25.47	2	11.7295	0.022	67.2519	14	21	1	yes	2	20665.5	21842	0.88	67.2519
42182	33	F	NA	5	2.07	13.59	NA	NA	0.032	NA	NA	NA	NA	NA	NA	33981.4	33844.5	NA	NA
42183	72	M	NO	3	4.38	26.91	1	12.1086	130	82.433	17	20	1	no	2	82023.2	81436.6	0.82	82.433
42184	26	M	NA	4	2.18	16.84	NA	NA	NA	NA	NA	NA	NA	NA	NA	7482.44	7583.98	NA	NA
42185	57	M	YES	3	1.96	29.78	1	10.8148	0.011	30.3925	15	25	1	no	2	21955.5	21995.7	1.82	30.3925
42186	24	F	NO	4	0.51	15.68	NA	NA	0.41	NA	NA	NA	NA	NA	NA	8915.99	8893.81	NA	NA
42187	52	F	NO	4	1.96	24.33	1	13.0688	634	71.817	13	23	1	no	2	20877.4	22224.4	0.92	71.817
42188	28	F	NA	3	1.65	15.38	NA	NA	1.01	NA	NA	NA	NA	NA	NA	15140.8	17631.9	NA	NA
42189	50	M	NO	1	1.41	25.76	2	12.7311	0.017	96.2094	25	23	2	no	2	13495.3	14278.1	0.82	96.2094
42190	80	M	NA	3	1.31	28.6	2	7.62839	0.015	34.9067	20	26	1	no	2	13015.2	13589.5	1.42	34.9067
42191	46	F	NA	5	0.4	16.73	NA	NA	NA	NA	NA	NA	NA	NA	NA	10877.7	11464.9	NA	NA
42192	45	F	NO	4	3.41	41.4	NA	NA	NA	NA	NA	NA	NA	NA	NA	19557.4	19709.1	NA	NA
42193	60	F	NO	3	5	37.8	1	6.0567	174	70.6689	26	19	1	no	2	61587.5	60255.3	0.89	70.6689
42194	28	F	NA	4	0.41	18.94	NA	NA	NA	NA	NA	NA	NA	NA	NA	10210.6	10185.2	NA	NA
42195	54	M	NA	1	NA	16.3	NA	NA	0.386	NA	NA	NA	NA	NA	NA	9742.18	9877.98	NA	NA
42196	41	M	NO	1	2.22	22.58	NA	NA	0.011	NA	NA	NA	NA	NA	NA	9613.11	9420.12	NA	NA
42197	65	M	NO	1	2.19	28.47	2	8.80849	0.011	65.5492	43	45	1	yes	2	8017.06	8168.36	0.92	65.5492
42198	29	M	NO	1	2.28	37.94	2	11.4156	0.096	122.245	29	24	1	no	2	25876.3	26839.7	0.62	122.245
42199	22	F	NO	3	0.24	19.08	2	14.6319	0.547	129.095	14	19	1	no	2	96555.3	100882	0.61	129.095
42200	65	M	NO	3	1.71	33.45	2	10.9977	0.038	89.1673	24	23	1	no	2	61587.5	61442.9	0.75	89.1673
42201	73	M	NA	5	NA	NA	2	NA	0.016	82.8658	19	24	2	no	2	78136.7	80169.2	0.79	82.8658
42202	30	F	NO	3	5	19.39	2	15.0476	0.011	121.389	17	16	1	no	2	93436.6	99104	0.62	121.389
42203	40	F	NO	3	0.73	18.17	NA	NA	2.56	NA	NA	NA	NA	NA	NA	26964.2	28940.7	NA	NA
42204	44	F	NO	1	5	26.11	NA	13.8855	0.118	107.78	29	24	NA	NA	NA	7715.78	7747.71	0.66	107.78
42205	43	M	YES	4	2.42	16.19	NA	NA	0.267	105.476	13	27	NA	NA	NA	15653.3	15955.9	0.72	105.476
42206	53	M	NA	1	1.24	31.78	1	12.1205	130	94.2031	46	30	1	no	2	15324.1	15828.1	0.82	94.2031
42207	36	M	NA	3	5	15.57	NA	NA	0.019	NA	NA	NA	NA	NA	NA	48618.1	55216.6	NA	NA
42208	30	F	NO	1	NA	40.36	NA	NA	NA	NA	NA	NA	NA	NA	NA	10030.5	10219.2	NA	NA
42209	50	M	NO	3	5	24.9	NA	13.5699	0.011	72.8331	13	19	NA	NA	NA	55556.6	55855.3	0.92	72.8331
42210	26	M	NO	3	0.23	31.47	1	12.1108	337	118.855	18	17	1	no	2	61164.9	65603.4	0.72	118.855
42211	61	F	NO	3	3.65	25.57	1	9.6117	0.024	59.5104	16	28	1	no	2	55604.4	56250.2	1.02	59.5104
42212	50	M	NO	3	5	32.02	2	8.33314	0.011	65.0615	23	22	1	no	2	83459.2	83611.8	1.01	65.0615
42213	57	M	NO	3	5	16.38	NA	NA	0.011	95.5971	14	21	NA	NA	NA	50633.8	51289.7	0.72	95.5971
42214	53	F	NO	3	4.29	20.98	NA	14.7056	0.085	94.3276	14	17	NA	NA	NA	69063.6	70762.8	0.73	94.3276
42215	77	M	NO	2	0.18	30.89	1	11.2266	0.017	79.5879	24	24	1	no	2	6468.35	7360.98	0.82	79.5879
42216	26	M	NA	3	2.5	16.44	NA	NA	NA	NA	NA	NA	NA	NA	NA	39999.1	46580.1	NA	NA
42217	80	F	NA	3	3.37	26.5	2	NA	0.011	52.0749	13	29	NA	no	2	35071.7	42737.9	1.02	52.0749
42218	34	F	NO	2	4.64	16.15	NA	NA	0.015	NA	NA	NA	NA	NA	NA	9668.62	9619.58	NA	NA
42219	48	F	NA	3	3.77	NA	NA	NA	0.073	94.5586	11	15	NA	NA	NA	67136.7	67026.7	0.75	94.5586
42220	66	F	NA	3	1.61	28.57	1	7.91676	0.011	94.2656	18	27	1	no	2	52939.8	60831.9	0.62	94.2656
42221	40	M	NA	3	0.99	15.79	NA	NA	2.96	NA	NA	NA	NA	NA	NA	9134.01	9321.36	NA	NA
42222	49	M	NA	5	1.09	17.31	NA	NA	0.863	NA	NA	NA	NA	NA	NA	9636.12	9702.77	NA	NA
42223	60	M	NA	4	2.54	18.08	NA	NA	NA	NA	NA	NA	NA	NA	NA	8295.25	9117.47	NA	NA
42224	23	M	NO	3	0.58	25.38	2	13.6441	0.21	57.9644	18	24	1	no	2	81172.5	82205	1.3	57.9644
42225	54	F	NA	1	1.92	NA	NA	NA	NA	NA	NA	NA	NA	NA	NA	3758.1	3728.12	NA	NA
42226	33	F	NA	3	2.02	NA	NA	NA	NA	NA	NA	NA	NA	NA	NA	21937.5	22639.9	NA	NA
42227	51	M	NO	3	5	21.14	NA	NA	0.011	109.611	22	31	NA	NA	NA	58249.4	58480.4	0.54	109.611
42228	35	M	NA	3	5	15.89	NA	NA	NA	NA	NA	NA	NA	NA	NA	68604.7	69707.7	NA	NA
42229	20	F	NO	4	3.3	22.9	2	NA	NA	NA	NA	NA	1	no	2	29481.2	29860.1	NA	NA
42230	43	M	NA	2	0.95	14.95	NA	NA	NA	NA	NA	NA	NA	NA	NA	11919.1	12607.2	NA	NA
42231	39	M	NA	4	1.42	NA	NA	NA	NA	NA	NA	NA	NA	NA	NA	8646.64	9886.79	NA	NA
42232	61	F	NO	2	1.36	31.77	2	8.76625	0.011	90.6724	17	20	2	no	2	4661.46	5069.12	0.72	90.6724
42233	52	M	NA	2	3.23	NA	2	NA	NA	NA	NA	NA	NA	no	2	11086.9	0	NA	NA
42234	56	M	NA	3	5	NA	2	NA	0.328	69.8272	27	24	NA	no	2	89799.9	93154.7	0.92	69.8272
42235	37	M	NA	2	1.47	15.72	NA	NA	NA	NA	NA	NA	NA	NA	NA	14495.7	15600.9	NA	NA
42236	37	M	NO	3	3.77	15.96	NA	NA	NA	NA	NA	NA	NA	NA	NA	52682.1	59967.3	NA	NA
42237	62	F	NA	5	2.92	23.77	2	12.7127	0.028	66.9453	23	20	NA	no	2	55320	54933.7	0.92	66.9453
42238	30	M	NO	3	3.52	22.78	2	13.7905	0.072	74.8754	17	20	1	no	2	87328.6	89720.6	1.01	74.8754
42239	61	F	NO	3	5	31.55	2	12.0658	0.03	49.8982	24	24	1	no	2	121614	121836	1.18	49.8982
42240	47	M	YES	3	5	29.06	2	12.2733	0.011	98.2584	14	18	1	no	2	82023.2	85297.9	0.82	98.2584
42241	33	F	NA	1	1.08	NA	NA	NA	NA	NA	NA	NA	NA	NA	NA	5188.34	5555.08	NA	NA
42242	45	M	NA	1	1.41	NA	NA	NA	NA	NA	NA	NA	NA	NA	NA	6142.3	6093.29	NA	NA
42243	56	F	NO	2	3.11	15.57	NA	NA	0.015	NA	NA	NA	NA	NA	NA	6342.48	6212.86	NA	NA
42244	28	M	NO	2	2.04	25.05	2	13.1463	0.179	112.288	22	31	1	no	2	16110.4	16682.2	0.82	112.288
42245	56	F	NO	2	3.11	32.87	NA	11.9493	0.057	101.126	16	20	NA	NA	NA	8659.8	8695.63	0.62	101.126
42246	38	M	NO	1	0.96	35.39	2	11.0347	0.023	114.756	14	18	2	no	2	24972.8	25049.8	0.62	114.756
42247	28	F	NO	3	1.93	17.04	NA	NA	0.209	NA	NA	NA	NA	NA	NA	47817.4	48694.2	NA	NA
42248	28	M	NO	3	5	30.33	2	11.8875	0.011	112.288	28	25	1	no	2	89818.3	90589.8	0.82	112.288
42249	35	M	NA	4	2.04	26.56	2	12.5782	0.011	70.5975	23	24	NA	no	2	8861.83	9237.39	1.03	70.5975
42250	39	F	NO	1	3.52	15.31	NA	15.4605	0.011	90.4286	13	22	NA	NA	NA	15316.2	15649.5	0.82	90.4286
42251	43	M	NO	1	NA	27.23	2	12.5338	0.069	102.305	18	24	1	no	2	18072.5	18399.2	0.79	102.305
42252	21	F	NO	4	1.16	32.06	1	11.3655	52.9	129.311	21	20	1	no	2	25807.6	26296.9	0.62	129.311
42253	51	F	NA	2	1.34	NA	NA	NA	NA	NA	NA	NA	NA	NA	NA	11224	12721.7	NA	NA
42254	34	M	NA	1	1.89	NA	NA	NA	NA	NA	NA	NA	NA	NA	NA	7555.6	0	NA	NA
42255	68	M	NO	3	1	25.03	1	12.4247	501	88.4884	19	22	1	no	2	16338.9	15985.5	0.72	88.4884
42256	20	F	NA	3	NA	NA	NA	NA	NA	NA	NA	NA	NA	NA	NA	22390.2	25596.2	NA	NA
42257	46	F	NO	1	1.45	42.65	NA	9.5671	0.017	100.748	28	23	NA	NA	NA	8564.59	8650.09	0.72	100.748
42258	26	M	NA	4	0.99	18.98	NA	NA	NA	NA	NA	NA	NA	NA	NA	9739.01	10341.6	NA	NA
42259	27	F	NA	1	2.1	NA	2	NA	NA	NA	NA	NA	NA	no	2	9121.61	0	NA	NA
42260	58	F	NO	3	NA	31.96	1	7.87194	0.037	68.853	34	25	1	yes	1	28621.4	28673.7	0.92	68.853
42261	31	M	NA	3	2.42	17.73	NA	NA	NA	NA	NA	NA	NA	NA	NA	36176.1	36262.1	NA	NA
42262	48	F	NO	3	5	29.78	2	11.3362	0.135	68.4317	44	30	1	no	2	121614	124187	0.98	68.4317
42263	51	M	NO	3	5	42.86	2	9.31088	0.027	112.422	21	24	2	no	2	109493	112034	0.5	112.422
42264	37	M	NO	4	0.29	16.63	NA	NA	1.45	NA	NA	NA	NA	NA	NA	11667.3	11638.3	NA	NA
42265	60	F	NO	2	5	31.22	1	11.3801	0.078	65.309	32	20	1	no	2	7130.27	8106.39	0.95	65.309
42266	60	M	NA	4	2.54	16.79	NA	NA	0.309	NA	NA	NA	NA	NA	NA	13966.3	13987.4	NA	NA
42267	40	F	NO	3	1.62	24.8	NA	13.0479	0.105	68.9697	15	18	NA	NA	NA	51781.2	51655.7	1.02	68.9697
42268	31	M	NO	3	1.41	28.67	1	12.126	25.6	82.1518	22	23	1	no	2	20542	20951.5	0.93	82.1518
42269	69	F	NO	2	2.43	27.88	2	8.49055	0.019	73.2459	11	18	2	no	2	5140.68	5790.11	0.82	73.2459
42270	37	M	NA	2	4.08	NA	NA	NA	NA	NA	NA	NA	NA	NA	NA	3648.09	3686.39	NA	NA
42271	39	F	NA	4	0.73	15.24	NA	NA	0.584	NA	NA	NA	NA	NA	NA	10685.8	11674.7	NA	NA
42272	26	M	YES	4	1.21	22.82	NA	NA	0.056	NA	NA	NA	NA	NA	NA	11298.4	10956.4	NA	NA
42273	46	F	NO	5	0.57	20.79	1	13.8298	107	72.0582	17	21	2	no	2	15823.9	16309	0.95	72.0582
42274	22	F	NO	2	1.73	24.16	1	14.5127	27.1	125.171	13	17	1	no	2	15098.2	16735.2	0.67	125.171
42275	63	F	NO	2	1.02	25.41	2	8.85239	0.011	96.2732	16	21	1	no	2	10637.9	10477.9	0.62	96.2732
42276	67	F	NA	3	1.06	27.76	2	9.10274	0.011	92.1618	29	36	2	no	2	26751.5	27547.9	0.65	92.1618
42277	33	F	NA	3	1.17	NA	NA	NA	NA	NA	NA	NA	NA	NA	NA	5857.6	6477.8	NA	NA
42278	43	M	NA	3	5	15.1	NA	NA	0.011	NA	NA	NA	NA	NA	NA	67731.9	74183.6	NA	NA
42279	50	M	NO	3	5	16.87	NA	NA	0.011	NA	NA	NA	NA	NA	NA	42314.3	47916.7	NA	NA
42280	60	M	NO	3	3.65	19.81	2	14.4947	0.109	106.238	26	26	2	no	2	103644	103315	0.49	106.238
42281	27	M	NO	1	5	21.61	2	13.9215	0.491	125.319	18	22	1	no	2	20954.5	21163.1	0.6	125.319
42282	37	M	NO	4	0.29	21.34	NA	NA	0.095	NA	NA	NA	NA	NA	NA	13235.5	12834.9	NA	NA
42283	41	F	NO	1	NA	34.91	1	11.7357	1.5	119.057	285	106	1	no	2	15610	15643	0.52	119.057
42284	52	M	NO	1	3.4	24.13	1	13.3162	12.5	109.515	23	25	1	no	2	18454.6	18729.9	0.53	109.515
42285	41	M	NO	2	1.66	27.04	2	12.7397	0.011	77.5864	26	26	1	no	2	6626.95	6806.34	0.92	77.5864
42286	43	M	NO	3	5	16.65	NA	NA	0.011	105.476	16	27	NA	NA	NA	75534.1	76230	0.72	105.476
42287	66	F	YES	4	2.6	24.83	1	12.7156	304	60.3037	16	21	1	no	2	9544.76	10339.8	0.98	60.3037
42288	48	M	NO	2	5	20.88	1	14.4682	194	101.836	15	22	1	no	2	10478.1	10354.8	0.72	101.836
42289	35	F	NO	3	1.31	19.63	NA	NA	NA	NA	NA	NA	NA	NA	NA	15767.2	16056.3	NA	NA
42290	40	F	NA	1	0.18	20.85	NA	NA	0.011	NA	NA	NA	NA	NA	NA	13345.4	13577.4	NA	NA
42291	70	F	NO	3	4.64	38.2	2	9.82994	0.024	63.2869	42	35	2	no	2	43712	43783.4	0.92	63.2869
42292	59	M	NA	3	5	29.79	1	NA	NA	NA	NA	NA	NA	no	2	45831.4	48498.3	NA	NA
42293	52	M	NO	3	4.48	23.56	NA	NA	0.011	109.515	17	28	NA	NA	NA	57262.1	57489.2	0.53	109.515
42294	63	M	NA	1	1.71	22.56	1	13.4136	0.3	66.4767	18	20	1	yes	2	7160.65	7721.62	0.92	66.4767
42295	77	M	NO	4	4.09	27.52	1	NA	NA	NA	NA	NA	NA	yes	2	11413.5	11641	NA	NA
42296	80	F	NA	3	NA	21.55	2	14.1532	0.011	83.697	16	22	1	no	2	27208.2	33155.5	0.66	83.697
42297	64	M	NA	3	4.67	26.59	2	9.29559	0.033	95.5993	32	38	2	no	2	52544.9	54897	0.62	95.5993
42298	60	M	NO	1	1.71	23.83	2	13.4771	0.054	94.9234	18	24	1	no	2	15038	16309.9	0.69	94.9234
42299	32	F	NO	4	2.19	28.47	1	12.3341	501	63.777	12	18	1	no	2	37936.3	38732.6	1.14	63.777
42300	22	M	YES	5	0.58	27.46	2	12.4923	0.015	116.656	19	26	2	no	2	27783.8	28250.9	0.83	116.656
42301	29	F	NO	1	1.04	25.99	NA	NA	0.083	113.527	15	19	NA	NA	NA	10159.9	10351.1	0.72	113.527
42302	33	F	NA	4	4.26	NA	NA	NA	NA	NA	NA	NA	NA	NA	NA	9037.97	9933.8	NA	NA
42303	27	M	NA	1	0.68	NA	NA	NA	NA	NA	NA	NA	NA	NA	NA	3996.3	4093.06	NA	NA
42304	62	M	NA	3	0.62	34.21	2	11.6805	0.304	89.8988	26	21	NA	no	2	66750.3	68246.4	0.78	89.8988
42305	52	F	NO	3	2.06	19.01	NA	14.4019	2.91	82.5365	16	22	NA	NA	NA	52982.8	52854.4	0.82	82.5365
42306	46	F	NO	4	2.78	30.79	NA	NA	0.254	108.485	19	26	NA	NA	NA	14389.4	14580.2	0.62	108.485
42307	68	M	NO	3	1.71	33.36	1	10.7999	0.047	92.9505	41	46	1	no	2	69052.2	69854.2	0.62	92.9505
42308	43	M	NO	4	1.39	20.44	2	14.5042	3.1	109.644	27	22	2	no	2	27090.3	28799.4	0.64	109.644
42309	60	M	NO	1	3.13	33.16	2	7.94174	0.022	NA	NA	NA	1	no	2	10914.5	11074.3	NA	NA
42310	53	M	NO	3	5	29.62	1	7.9219	0.023	91.3617	21	18	1	no	2	100972	104693	0.9	91.3617
42311	47	M	YES	3	5	25.48	1	13.2442	0.033	102.554	39	56	1	no	2	59356.4	60045.8	0.72	102.554
42312	35	F	NA	4	5	43.96	2	NA	NA	NA	NA	NA	1	no	2	32022.2	32385.4	NA	NA
42313	26	F	NO	4	0.1	14.89	NA	NA	NA	NA	NA	NA	NA	NA	NA	11119.7	10975.9	NA	NA
42314	23	F	NA	4	2.12	14.99	NA	NA	0.26	NA	NA	NA	NA	NA	NA	10913.5	11109.8	NA	NA
42315	37	M	NO	3	1.84	19.95	1	14.4446	530	105.409	20	32	1	no	2	31803.3	32089.4	0.82	105.409
42316	52	F	NA	4	0.46	NA	1	NA	NA	NA	NA	NA	NA	no	2	23747.3	0	NA	NA
42317	32	M	NO	1	4.23	19.93	NA	NA	NA	NA	NA	NA	NA	NA	NA	12016.6	11960.1	NA	NA
42318	31	F	NO	3	0.93	22.61	1	13.944	263	81.0963	15	22	1	no	2	18562.7	20802	0.94	81.0963
42319	79	M	NO	4	0.99	24.92	1	NA	NA	NA	NA	NA	1	no	2	11606.5	12301.1	NA	NA
42320	60	M	NO	3	5	21.85	NA	14.7017	0.117	90.4145	27	32	NA	NA	NA	79844	79713.2	0.8	90.4145
42321	80	F	NO	3	4.95	29.21	2	8.661	0.058	58.9938	15	17	2	no	2	50923.1	53082	0.92	58.9938
42322	44	F	NO	3	0.81	17.83	NA	NA	0.032	NA	NA	NA	NA	NA	NA	35050.8	42490.7	NA	NA
42323	44	F	NO	4	NA	41.87	NA	NA	0.106	109.442	23	26	NA	NA	NA	11768.7	11762.3	0.63	109.442
42324	29	M	YES	3	5	25.36	NA	NA	2.62	NA	NA	NA	NA	NA	NA	44754.1	46574.6	NA	NA
42325	58	F	NO	4	1.94	18.22	NA	NA	0.051	99.7147	17	24	NA	NA	NA	11827.8	12434.6	0.62	99.7147
42326	29	F	NO	1	2.82	19.22	NA	NA	0.011	NA	NA	NA	NA	NA	NA	7346.4	7196.26	NA	NA
42327	21	F	NA	4	0.14	NA	NA	NA	NA	NA	NA	NA	NA	NA	NA	10368.1	11855.1	NA	NA
42328	35	M	NO	3	4.01	27.23	2	12.806	0.037	77.847	21	23	1	no	2	74269.4	74859.2	0.95	77.847
42329	80	M	NA	3	0.96	22.77	2	8.94459	0.035	76.7167	15	22	1	no	2	12852.3	12993.7	0.86	76.7167
42330	55	F	NA	3	5	25.07	1	9.7557	0.02	70.3194	12	21	2	no	1	24184.6	27611.4	0.92	70.3194
42331	35	M	NA	1	2.45	32.66	2	11.2665	0.011	117.2	90	52	NA	no	2	25596.6	26003.6	0.62	117.2
42332	62	M	YES	4	5	28.04	2	9.50259	0.302	47.5916	12	19	2	no	2	11630.6	11761.2	1.22	47.5916
42333	31	F	NO	3	2.42	24.07	1	12.4471	0.108	148.332	18	20	1	no	2	31764.3	31777.1	0.33	148.332
42334	30	F	NA	4	NA	14.63	NA	NA	1.03	NA	NA	NA	NA	NA	NA	9354.89	9380.18	NA	NA
42335	28	M	NO	3	NA	23.75	1	13.4496	214	112.742	19	22	1	no	2	136806	138546	0.81	112.742
42336	25	F	NA	1	1.07	16.92	NA	NA	NA	NA	NA	NA	NA	NA	NA	10127.1	11106	NA	NA
42337	34	M	NO	1	1.66	20.26	NA	NA	0.015	125.057	16	21	NA	NA	NA	18799.6	19373.6	0.52	125.057
42338	64	M	NO	4	2.14	47.09	1	3.59859	0.011	56.9173	23	30	1	yes	2	6527.94	6690.58	1.04	56.9173
42339	36	F	NA	5	0.63	14.8	NA	NA	1.77	NA	NA	NA	NA	NA	NA	10194	10350.4	NA	NA
42340	60	F	NO	1	0.87	32.35	2	7.9579	0.015	98.3236	15	24	1	no	2	7812.28	8799.22	0.62	98.3236
42341	69	F	NA	2	0.47	18.67	NA	NA	0.3	NA	NA	NA	NA	NA	NA	5823.43	6859.87	NA	NA
42342	80	M	NA	3	2.23	29.27	1	7.82125	0.011	77.9282	13	23	2	no	2	26630	28162.4	0.82	77.9282
42343	27	M	NA	1	1.61	NA	NA	NA	NA	NA	NA	NA	NA	NA	NA	5537.19	5500.02	NA	NA
42344	49	M	NO	3	5	21.97	2	NA	NA	NA	NA	NA	1	no	2	69261.3	71315.5	NA	NA
42345	35	F	NO	4	1.45	27.6	2	13.6672	0.04	93.0055	14	18	2	no	2	23721.4	23609.4	0.82	93.0055
42346	54	M	NO	3	5	30.3	2	7.73363	0.05	64.0244	25	20	2	no	2	77488.4	77630.1	1	64.0244
42347	35	F	NA	4	3.59	20.01	NA	NA	0.017	NA	NA	NA	NA	NA	NA	10943.6	11144.5	NA	NA
42348	23	M	NA	4	2.88	NA	2	NA	NA	NA	NA	NA	NA	no	2	20668.5	0	NA	NA
42349	19	M	NO	5	0.15	21.7	NA	13.7027	0.06	90.5529	16	28	NA	NA	NA	26953.7	26888.4	0.92	90.5529
42350	52	M	YES	3	1.75	21.86	1	13.8202	233	99.0144	16	18	1	no	2	26184.1	26179.2	0.72	99.0144
42351	42	F	NO	3	3.77	28.07	2	9.67855	0.072	88.5429	56	33	1	no	2	90241	90365.1	0.82	88.5429
42352	60	M	NA	1	NA	NA	2	NA	NA	NA	NA	NA	NA	no	2	7530.88	0	NA	NA
42353	40	F	NA	3	1.25	NA	NA	NA	NA	NA	NA	NA	NA	NA	NA	7036.38	7285.26	NA	NA
42354	25	M	NA	3	0.9	15.56	NA	NA	NA	NA	NA	NA	NA	NA	NA	9272.85	9294.91	NA	NA
42355	51	F	NA	1	0.54	NA	NA	NA	NA	NA	NA	NA	NA	NA	NA	3774.16	3748.82	NA	NA
42356	39	M	NO	4	5	24.6	1	NA	NA	NA	NA	NA	1	no	2	43571.2	43365.6	NA	NA
42357	25	F	NO	3	4.38	24.56	2	14.6477	0.022	99.7737	12	16	2	no	2	89818.3	90589.8	0.82	99.7737
42358	66	M	YES	1	NA	30.6	1	12.693	0.027	98.649	26	25	2	no	2	3530.53	3723.04	0.54	98.649
42359	44	M	NO	3	NA	20.82	NA	NA	0.011	100.351	17	28	NA	NA	NA	58962.3	62267	0.82	100.351
42360	32	F	YES	4	0.95	31.31	NA	NA	0.342	NA	NA	NA	NA	NA	NA	9646.99	10314.9	NA	NA
42361	38	F	NO	3	1.16	19.74	1	14.4783	343	79.2388	26	26	1	no	2	86561.6	88547.5	0.92	79.2388
42362	40	F	NO	3	0.73	25.05	NA	13.1807	168	68.9697	62	44	NA	NA	NA	34133.2	34447.6	1.02	68.9697
42363	41	M	NA	4	NA	33.63	NA	11.5432	0.073	104.189	26	27	NA	NA	NA	17564	17796.8	0.78	104.189
42364	21	M	YES	1	1.81	27.91	2	8.8298	0.045	123.672	18	22	1	no	2	5914.43	6284.18	0.71	123.672
42365	60	M	NO	3	3.86	33.98	2	11.3149	0.011	64.4874	31	29	2	no	2	108025	112349	0.96	64.4874
42366	50	M	NO	3	5	24.18	2	10.7293	0.011	70.9638	15	20	1	no	2	92858.8	92841.3	0.94	70.9638
42367	31	F	NA	1	0.7	NA	NA	NA	NA	NA	NA	NA	NA	NA	NA	9181.73	9689.79	NA	NA
42368	60	M	NO	2	1.67	27.7	1	12.9513	0.021	89.683	34	35	2	no	2	3832.35	4135.25	0.82	89.683
42369	80	F	NA	4	0.75	24.85	2	8.55759	339	52.0749	16	24	1	no	2	13104.9	13027.6	1.02	52.0749
42370	19	M	NO	3	0.2	22.76	NA	13.5165	0.079	79.9326	19	25	NA	NA	NA	26953.7	26888.4	1.02	79.9326
42371	35	F	NO	4	2.56	15.42	NA	NA	0.653	NA	NA	NA	NA	NA	NA	12040.5	11884.7	NA	NA
42372	61	M	NA	4	2.86	NA	1	NA	NA	NA	NA	NA	NA	no	2	11675.1	0	NA	NA
42373	25	F	NA	1	1.07	26.49	2	13.7685	0.017	134.949	17	23	NA	no	2	15098.2	16735.2	0.5	134.949
42374	47	M	NO	5	5	20.98	NA	NA	0.011	NA	NA	NA	NA	NA	NA	42545.5	42904.7	NA	NA
42375	48	M	NO	3	2.46	25.2	2	12.7599	72.8	69.2856	24	19	1	no	2	84967.3	87860.1	0.97	69.2856
42376	21	F	NO	5	0.52	24.27	2	14.4885	0.216	102.617	20	23	1	no	2	59530.5	62197.9	0.82	102.617
42377	37	F	NO	3	5	29.28	1	11.6191	218	73.0273	26	18	1	no	2	77499.8	79515.8	0.99	73.0273
42378	78	F	NA	2	NA	26.84	1	NA	NA	NA	NA	NA	NA	no	2	8769.32	9228.06	NA	NA
42379	65	M	NO	2	1.23	28.57	2	13.521	0.045	88.0241	16	21	2	no	2	5432.04	5514.1	0.78	88.0241
42380	79	F	NA	4	2.22	15.13	NA	NA	NA	NA	NA	NA	NA	NA	NA	15840.7	15549	NA	NA
42381	38	F	NO	3	0.46	26.49	1	13.0896	322	106.572	16	21	1	no	2	44570.6	44342.5	0.72	106.572
42382	47	M	NO	3	3.69	27.56	2	13.6588	0.053	100.313	21	21	1	no	2	79814.8	80330.2	0.77	100.313
42383	23	M	NO	3	0.48	23.34	2	13.8252	0.06	70.9374	48	55	1	no	2	38669.9	40171.2	1.1	70.9374
42384	49	F	NO	3	4.64	29.44	1	8.66504	254	70.5556	36	29	1	no	2	80731.9	80318.8	0.95	70.5556
42385	46	M	NA	3	0.81	15.2	NA	NA	0.055	NA	NA	NA	NA	NA	NA	16902.6	17415.8	NA	NA
42386	51	F	NO	4	0.41	18.93	NA	NA	1.75	110.98	24	29	NA	NA	NA	13299.1	13556.1	0.52	110.98
42387	33	M	NO	3	2.92	27.57	2	12.3819	0.188	74.2013	21	22	2	no	2	30324.2	30565.1	1	74.2013
42388	29	M	NO	2	4.48	17.67	NA	NA	NA	NA	NA	NA	NA	NA	NA	9354.05	10289.2	NA	NA
42389	64	F	NO	3	NA	22.11	1	13.3506	396	70.6251	15	23	2	no	2	59522.8	61219.8	0.87	70.6251
42390	45	M	NA	2	0.41	NA	NA	NA	NA	NA	NA	NA	NA	NA	NA	10898.6	11729.5	NA	NA
42391	25	M	YES	4	0.85	22.72	1	13.9457	242	73.1514	33	31	1	no	2	32415.4	33708	1.06	73.1514
42392	65	F	NA	4	0.81	49.76	2	5.98745	0.033	88.1601	25	27	1	no	2	10010.6	9851.16	0.72	88.1601
42393	37	M	NO	3	1.84	28.44	1	11.7671	4.34	79.7974	52	36	1	no	2	20107.4	21119.9	0.92	79.7974
42394	80	F	NA	3	1.71	NA	1	NA	NA	NA	NA	NA	NA	no	2	47159.3	0	NA	NA
42395	25	F	NO	4	NA	35.87	2	10.9965	1.31	114.831	16	27	1	no	2	31759	34382.8	0.73	114.831
42396	56	M	NO	2	2.14	31.16	2	7.84108	0.015	42.0315	34	24	1	no	2	10981.2	11008.4	1.4	42.0315
42397	29	M	NA	4	2.27	NA	NA	NA	NA	NA	NA	NA	NA	NA	NA	10086.6	10913.2	NA	NA
42398	18	M	NO	4	1.85	17.14	NA	NA	0.011	NA	NA	NA	NA	NA	NA	9206.61	8927.97	NA	NA
42399	54	M	NO	5	NA	27.99	1	12.2638	36.7	93.5437	26	25	1	no	2	19397.7	19808.1	0.82	93.5437
42400	35	F	NO	3	5	25.77	1	11.9747	0.343	44.1023	20	24	1	no	2	79198.6	88752.7	1.52	44.1023
42401	51	M	NO	5	0.53	15.5	NA	NA	0.052	NA	NA	NA	NA	NA	NA	22646.8	23196.2	NA	NA
42402	57	M	YES	1	2.5	24.28	2	10.5032	0.02	70.2606	23	38	2	no	2	6681.8	6782.74	0.91	70.2606
42403	32	F	NO	4	0.51	24.79	NA	NA	1.89	NA	NA	NA	NA	NA	NA	10602.3	10465.1	NA	NA
42404	80	F	NA	3	5	23.67	1	8.63951	0.016	33.4764	19	20	1	no	2	39256.7	39719	1.47	33.4764
42405	80	M	NO	3	1.31	29.05	1	9.4238	0.011	52.0749	15	23	2	yes	2	22147.6	21953.1	1.02	52.0749
42406	62	M	NA	4	0.65	26.26	1	8.11659	0.062	5.11458	55	59	1	no	1	6933.44	6823.28	7.72	5.11458
42407	62	F	NA	4	1.15	18.66	1	10.9707	NA	NA	NA	NA	1	no	2	10367.9	10185	NA	NA
42408	61	M	NA	1	0.88	16.97	NA	NA	0.038	NA	NA	NA	NA	NA	NA	9985.21	9957.78	NA	NA
42409	33	F	NA	3	0.87	22.56	NA	NA	NA	NA	NA	NA	NA	NA	NA	26315.4	27994.6	NA	NA
42410	37	M	NO	1	0.25	33.26	NA	NA	0.018	NA	NA	NA	NA	NA	NA	12642.1	13279	NA	NA
42411	28	F	NA	2	NA	19.46	2	11.4273	0.011	6.81313	11	14	2	no	2	17771.6	19698.5	7.42	6.81313
42412	37	M	NA	4	3.39	17.71	NA	NA	0.024	NA	NA	NA	NA	NA	NA	12202.4	13331.8	NA	NA
42413	31	M	NA	4	NA	27.96	2	NA	NA	NA	NA	NA	NA	no	2	21683	21580.7	NA	NA
42414	35	F	NA	1	NA	18.14	NA	NA	0.047	NA	NA	NA	NA	NA	NA	7856.54	7816.68	NA	NA
42415	37	M	YES	3	4.84	35.18	1	10.3372	259	79.7974	51	31	1	no	2	72819.9	74814.5	0.92	79.7974
42416	62	M	NO	4	2.29	35.07	1	10.6039	0.015	44.4873	15	20	1	no	2	10497.3	10633.6	1.29	44.4873
42417	37	M	NO	1	0.56	24.54	NA	NA	NA	NA	NA	NA	NA	NA	NA	10237.5	10189.4	NA	NA
42418	37	M	NO	2	1.47	23.41	NA	NA	NA	NA	NA	NA	NA	NA	NA	11150	13129.6	NA	NA
42419	35	F	NA	2	3.81	NA	NA	NA	NA	NA	NA	NA	NA	NA	NA	4978.11	0	NA	NA
42420	57	M	NO	3	5	22.16	1	13.5655	357	61.2062	12	22	1	no	2	79632.5	87175.4	1.02	61.2062
42421	63	F	NA	1	1.83	29.61	2	8.22919	0.48	66.4767	24	25	2	no	1	26892.1	29526.5	0.92	66.4767
42422	80	M	NO	1	2.26	23.68	1	9.44088	0.477	86.363	30	19	1	yes	2	10385.5	10689.5	0.6	86.363
42423	33	F	NO	4	5	15.8	NA	NA	NA	NA	NA	NA	NA	NA	NA	11583.2	12644.2	NA	NA
42424	66	M	NO	4	1.07	30.81	1	8.56329	0.021	61.0561	17	23	1	yes	1	11654.5	11266.7	0.97	61.0561
42425	47	M	NO	3	4.12	33.21	2	12.5518	0.011	98.2584	34	34	1	no	2	79169.2	82329.9	0.82	98.2584
42426	73	F	NA	3	1.86	22.19	1	14.3338	0.015	74.4989	16	25	1	no	2	37685.6	45813.6	0.79	74.4989
42427	44	F	NA	3	5	NA	1	NA	312	107.248	17	17	NA	no	2	97373.9	99236.8	0.67	107.248
42428	64	F	NO	3	NA	28.31	1	8.17959	162	91.8575	33	24	1	no	2	104240	104431	0.7	91.8575
42429	29	M	NO	2	3.29	25.1	2	9.34059	0.011	74.5104	42	28	1	no	2	47886.3	52349.8	1.02	74.5104
42430	54	M	NO	3	0.71	23.88	2	13.2982	574	59.6693	14	24	1	no	2	43484.1	45082	1.06	59.6693
42431	45	F	NA	3	0.96	29.28	2	NA	0.011	101.458	19	25	NA	yes	2	23448	24263	0.72	101.458
42432	27	M	NO	1	1.14	41.87	2	11.0027	0.011	119.687	23	18	2	no	2	12058.7	14558.4	0.69	119.687
42433	53	M	NO	1	0.73	27.31	1	8.3179	256	50.6976	30	32	1	yes	2	16143	17312.5	1.22	50.6976
42434	41	F	NO	1	NA	23.53	1	14.1532	4.79	89.167	22	24	1	no	2	21719.9	21679.5	0.82	89.167
42435	38	M	NO	1	1.18	21.2	1	10.191	0.339	109.247	30	25	1	no	2	36551.6	38215.7	0.72	109.247
42436	43	M	NO	2	NA	22.71	2	13.5952	0.011	110.213	14	17	1	no	2	18007.4	17812.6	0.63	110.213
42437	52	M	NO	3	0.55	44.17	2	9.68484	0.11	71.817	18	21	2	no	2	21191.6	21802.8	0.92	71.817
42438	67	F	NO	1	1.14	28.48	1	8.84449	0.025	93.1143	35	34	2	no	2	6681.8	6589.07	0.63	93.1143
42439	21	F	NO	1	0.39	27.47	2	13.1829	0.05	129.311	40	28	1	no	2	21719.9	21679.5	0.62	129.311
42440	39	M	NO	3	5	24.38	1	12.7599	6.93	64.1	20	27	1	no	2	55681.9	57041.5	1.09	64.1
42441	64	M	NO	5	2.9	30.77	1	11.0016	351	87.1981	17	18	2	no	2	57803.2	56552.8	0.82	87.1981
42442	39	M	NO	2	3.9	17.17	NA	NA	NA	NA	NA	NA	NA	NA	NA	8216.98	8049.04	NA	NA
42443	31	M	NO	1	NA	24.25	NA	NA	0.011	NA	NA	NA	NA	NA	NA	9085.78	9138.74	NA	NA
42444	67	M	NO	3	NA	26.37	2	9.72649	0.011	57.0543	14	22	1	no	2	59356.4	60045.8	1.02	57.0543
42445	36	F	NO	3	4.01	30.63	2	11.9516	0.011	114.584	20	22	1	no	2	84088.4	87143.1	0.65	114.584
42446	58	F	NO	1	0.31	27.5	2	13.0839	0.036	70.7071	17	23	1	no	2	32729.6	33177.1	0.9	70.7071
42447	44	M	NA	3	4.31	NA	NA	NA	NA	NA	NA	NA	NA	NA	NA	46695.7	0	NA	NA
42448	37	M	NA	4	1.85	17.09	NA	NA	0.059	NA	NA	NA	NA	NA	NA	11501.6	11427	NA	NA
42449	80	M	NA	3	0.69	23.75	1	8.85404	0.079	58.9938	12	20	1	no	2	12653.1	12924.5	0.92	58.9938
42450	80	F	NA	4	1.59	30	1	NA	NA	NA	NA	NA	2	no	2	13260.5	15300.1	NA	NA
42451	41	F	NA	3	3.77	33.05	NA	NA	NA	NA	NA	NA	NA	NA	NA	69063.6	68950.4	NA	NA
42452	62	F	NA	5	2.7	31.58	1	8.01925	0.034	76.9376	28	27	1	no	2	81663.2	89777.9	0.82	76.9376
42453	74	M	NA	3	1.06	35.15	1	7.12604	0.011	35.2069	30	38	1	no	2	9498.13	9325.33	1.46	35.2069
42454	80	F	NA	3	1.15	21	2	NA	0.011	79.3434	21	24	2	no	2	24668.9	29668.5	0.72	79.3434
42455	31	M	NA	1	5	14.31	NA	NA	NA	NA	NA	NA	NA	NA	NA	10469.9	10540.4	NA	NA
42456	20	F	NA	4	0.34	NA	NA	NA	NA	NA	NA	NA	NA	NA	NA	11593.6	11132.8	NA	NA
42457	27	M	NO	1	1.76	23.76	2	13.6571	1.32	118.023	16	22	2	no	2	21719.9	21679.5	0.72	118.023
42458	31	F	YES	3	2.37	22.09	NA	NA	0.171	NA	NA	NA	NA	NA	NA	41273.3	46980.8	NA	NA
42459	58	M	NO	3	5	27	2	13.3792	0.031	58.016	28	26	2	no	2	120732	120349	1.06	58.016
42460	59	M	YES	4	5	41.79	2	5.18829	0.026	48.6052	30	36	2	no	2	19455.2	19347.4	1.22	48.6052
42461	31	M	YES	3	1.41	14.56	NA	NA	0.028	NA	NA	NA	NA	NA	NA	21024.6	22036.9	NA	NA
42462	42	M	NO	5	2.17	20.47	NA	NA	NA	NA	NA	NA	NA	NA	NA	33408.9	33866.1	NA	NA
42463	34	M	NA	3	5	NA	NA	NA	NA	NA	NA	NA	NA	NA	NA	23630.1	24862.2	NA	NA
42464	49	M	NO	1	4.24	30.24	1	12.0011	0.049	73.3466	33	40	2	no	2	15309.1	15128.9	0.92	73.3466
42465	50	M	NO	3	NA	25.09	NA	NA	0.011	NA	NA	NA	NA	NA	NA	53713.9	54449	NA	NA
42466	53	M	NO	1	NA	18.83	NA	NA	0.02	114.763	16	17	NA	NA	NA	13667	13924.1	0.45	114.763
42467	27	M	NO	3	5	27.67	2	13.6413	0.041	126.725	18	17	1	no	2	81656.5	87318.2	0.58	126.725
42468	72	F	NA	2	NA	NA	2	NA	NA	NA	NA	NA	NA	no	2	6340.4	0	NA	NA
42469	39	F	NO	1	0.32	15.91	NA	NA	0.121	120.741	12	30	NA	NA	NA	9480.29	10136.2	0.52	120.741
42470	26	M	NA	1	2.07	NA	NA	NA	NA	NA	NA	NA	NA	NA	NA	3455.48	3432.28	NA	NA
42471	50	M	NO	3	5	27.38	2	8.73704	0.011	72.8331	34	27	1	no	2	79632.5	87175.4	0.92	72.8331
42472	28	F	NA	3	NA	NA	NA	NA	NA	NA	NA	NA	NA	NA	NA	30080	30993.4	NA	NA
42473	53	M	NO	3	5	20.86	2	11.1507	0.011	56.2201	27	29	1	no	2	66478.7	67688.9	1.12	56.2201
42474	52	F	NA	1	2.5	39.49	1	10.5611	0.026	105.135	19	19	1	no	2	14562	14390.6	0.6	105.135
42475	24	M	NA	3	0.69	20.85	2	14.3507	0.036	87.4276	23	28	2	no	2	31669	31507	0.92	87.4276
42476	36	M	NA	1	0.84	14.09	NA	NA	0.025	NA	NA	NA	NA	NA	NA	7544.52	7462.76	NA	NA
42477	24	F	NA	1	0.85	25.05	1	13.3168	38.4	122.236	27	28	2	no	2	31172	32005.3	0.69	122.236
42478	27	M	NA	3	4.32	NA	NA	NA	NA	NA	NA	NA	NA	NA	NA	22622.6	22385.3	NA	NA
42479	55	F	NA	4	3.09	43.5	2	6.27563	0.011	94.5757	29	22	1	no	2	22001.9	21910	0.72	94.5757
42480	33	F	NA	1	NA	NA	NA	NA	NA	NA	NA	NA	NA	NA	NA	5254.04	5218.78	NA	NA
42481	33	M	NA	1	4.37	29.31	2	12.6789	0.047	118.858	43	25	2	no	2	24525.2	24259.9	0.62	118.858
42482	35	F	NA	4	0.47	30.55	1	8.0277	258	108.842	28	41	1	no	2	25352.7	26203.4	0.72	108.842
42483	59	M	NA	1	4.38	26.12	1	9.35125	0.011	90.3152	29	29	1	no	2	15233	16759.6	0.82	90.3152
42484	74	M	NA	3	5	42.44	2	6.93043	0.079	39.7701	12	18	1	yes	1	44295.8	43058.2	1.32	39.7701
42485	37	M	NA	3	2.02	14.13	NA	NA	0.035	NA	NA	NA	NA	NA	NA	39162	39697.9	NA	NA
42486	32	F	NA	1	0.68	29.21	2	9.1459	0.011	119.696	25	25	2	no	2	23476.2	24271.8	0.62	119.696
42487	41	F	NA	1	1.93	24.62	NA	NA	0.033	NA	NA	NA	NA	NA	NA	11939.6	14059.3	NA	NA
42488	36	M	NA	4	NA	26.71	NA	NA	0.621	124.103	15	20	NA	NA	NA	14608.9	15161.3	0.51	124.103
42489	27	M	NA	1	0.68	26.94	2	12.923	0.072	133.066	18	21	2	no	2	17782.2	17959.2	0.5	133.066
42490	40	F	NA	3	1.25	31.09	2	7.55437	0.033	54.464	40	25	2	no	2	28063.3	28058	1.24	54.464
42491	19	M	NA	2	NA	34.31	2	10.839	0.017	139.844	43	27	2	no	2	4501.75	4626.59	0.51	139.844
42492	47	F	NA	4	1.51	29.62	2	8.84339	0.036	58.6403	19	28	2	no	2	10683.4	10754.1	1.12	58.6403
42493	57	M	NA	3	5	25.8	1	12.1277	250	61.2062	21	24	1	no	2	82326.8	82477.4	1.02	61.2062
42494	53	F	NA	2	0.58	14.6	NA	NA	0.059	NA	NA	NA	NA	NA	NA	11696.2	13777.8	NA	NA
42495	48	M	NA	4	4.29	33.71	1	7.92704	170	96.0536	29	24	1	no	2	28456.6	30702.7	0.86	96.0536
42496	52	F	NA	1	2.5	30.12	1	11.7525	166	93.4428	50	38	2	no	2	15028.8	15497.6	0.74	93.4428
42497	41	M	NA	5	1.08	23.6	1	13.1812	280	77.5864	21	23	1	no	2	28803.8	31602.2	0.92	77.5864
42498	32	M	NA	1	2.66	15.7	NA	NA	NA	NA	NA	NA	NA	NA	NA	7242.85	7942.97	NA	NA
42499	49	F	NA	3	0.65	25.52	NA	NA	1.62	NA	NA	NA	NA	NA	NA	22022.5	22208.4	NA	NA
42500	36	F	NA	4	2.11	30.49	NA	NA	0.016	NA	NA	NA	NA	NA	NA	5606.32	5680.09	NA	NA
42501	52	M	NA	4	2.19	38.78	NA	11.4622	0.547	104.007	11	16	NA	NA	NA	14985.8	15101.9	0.62	104.007
42502	64	M	NA	2	5	35.89	2	7.302	0.011	59.6813	34	29	1	no	2	7799.13	8410.12	1	59.6813
42503	39	M	NA	1	5	28.1	2	11.5016	0.029	76.6646	33	26	1	no	2	31112	33829.7	0.94	76.6646
42504	63	M	NA	3	2.5	25.24	1	9.0278	431	87.4633	28	24	1	no	2	58553	60669.2	0.83	87.4633
42505	24	F	NA	3	0.14	NA	NA	NA	NA	NA	NA	NA	NA	NA	NA	10965.6	11053.1	NA	NA
42506	45	F	NA	1	0.04	25.8	1	13.2178	0.04	118.043	15	19	1	no	2	17358.1	18826.2	0.49	118.043
42507	54	M	NA	3	0.71	25.56	1	12.6868	256	99.0097	10	19	1	no	2	35611.4	35931.7	0.69	99.0097
42508	35	F	NA	5	2.42	17.26	NA	NA	0.045	119.8	14	26	NA	NA	NA	60577.5	63972.7	0.58	119.8
42509	40	F	NA	1	3.63	44.52	1	7.6277	0.062	110.851	32	19	1	no	2	24920.2	26006.1	0.66	110.851
42510	38	M	NA	3	1.89	31.4	1	8.62335	25.6	111.321	30	19	1	no	2	108945	111929	0.68	111.321
42511	30	F	NA	3	1.09	15.83	NA	NA	NA	NA	NA	NA	NA	NA	NA	10629	10815.5	NA	NA
42512	56	F	NA	4	1.69	32.17	NA	12.8943	0.149	49.6404	33	25	NA	NA	NA	14389.4	14580.2	1.22	49.6404
42513	41	M	NA	3	1.01	17.28	NA	NA	4.04	NA	NA	NA	NA	NA	NA	25863.6	26082	NA	NA
42514	35	F	NA	1	NA	16.79	NA	NA	NA	NA	NA	NA	NA	NA	NA	6678.59	6771.69	NA	NA
42515	30	M	NO	1	2.1	15.87	NA	NA	NA	NA	NA	NA	NA	NA	NA	7269.08	7234.88	NA	NA
42516	25	M	NA	3	4.41	25.14	1	13.3809	243	76.6337	37	36	1	no	2	78960.3	82025.9	1.02	76.6337
42517	60	F	NA	4	5	29.13	1	9.14314	0.011	91.3116	24	24	1	no	2	11630.6	11585.7	0.72	91.3116
42518	35	M	NA	1	1.99	48.86	1	4.83214	0.011	111.573	50	43	1	no	2	33141.2	34209.2	0.72	111.573
42519	25	M	NO	1	2.5	23.92	1	13.4968	175	64.9203	27	27	1	no	2	5534.66	5972.1	1.17	64.9203
42520	19	F	NA	2	NA	25.08	NA	NA	NA	NA	NA	NA	NA	NA	NA	16427.8	16495.8	NA	NA
42521	43	F	NA	1	4.29	28.06	2	13.5975	0.011	109.644	34	28	2	no	2	27493	27169.3	0.64	109.644
42522	34	F	NA	1	0.7	19.96	NA	NA	0.011	NA	NA	NA	NA	NA	NA	6832.22	6880.77	NA	NA
42523	40	F	NA	4	1.07	28.9	2	NA	0.022	110.304	12	19	1	no	2	15211	15147.5	0.67	110.304
42524	64	M	NA	3	4.67	28.03	1	8.09235	0.021	66.0113	27	29	1	yes	2	46864.7	47353.4	0.92	66.0113
42525	69	F	NA	2	0.47	25.3	NA	13.1655	146	63.733	45	29	NA	NA	NA	8073.83	8206.65	0.92	63.733
42526	55	F	NA	3	3.41	26.85	2	11.8948	0.051	60.6319	24	21	2	no	2	77460.9	75785.3	1.04	60.6319
42527	34	M	NA	2	NA	32.26	2	8.53959	0.036	118.026	24	20	2	no	2	10794.2	10667.1	0.62	118.026
42528	24	F	NA	3	2.19	35.24	1	11.991	420	100.477	31	26	1	no	2	35976.1	37870.1	0.82	100.477
42529	61	F	NA	3	2.5	39.7	1	8.64892	31.6	60.2235	22	16	1	yes	1	27844.2	27828.3	1.01	60.2235
42530	49	M	NA	3	2.32	NA	NA	NA	NA	NA	NA	NA	NA	NA	NA	17201.9	17810.3	NA	NA
42531	63	F	NA	4	0.98	NA	1	4.21739	0.02	66.4767	24	24	2	no	1	10426.7	10079.7	0.92	66.4767
42532	67	M	NA	1	2.61	28.39	1	12.7549	54.9	60.6288	16	24	1	no	2	6326.36	6165.35	0.97	60.6288
42533	66	F	NO	3	4.65	24.8	2	10.8621	0.011	57.4565	20	27	1	no	2	62025	63760.1	1.02	57.4565
42534	54	M	NA	3	1.03	20.01	NA	NA	1.4	116.576	14	26	NA	NA	NA	29942.5	30658.9	0.42	116.576
42535	51	M	NA	4	0	21.77	1	11.3318	64.7	92.9955	18	23	1	no	2	24901.2	26493.4	0.89	92.9955
42536	33	M	NA	3	0.52	26.68	1	11.7317	548	105.53	17	21	1	no	2	24294.6	27225.4	0.89	105.53
42537	62	F	NA	4	2.19	29.85	2	9.1707	0.082	59.0938	13	16	2	no	2	11494.1	11111.7	1.02	59.0938
42538	35	M	NA	2	1.21	21.06	NA	NA	2.49	105.238	15	17	NA	NA	NA	18422	18725.1	0.86	105.238
42539	50	M	NA	3	5	27.9	2	12.5647	0.011	65.8489	21	23	1	no	2	77911.3	79453.1	1	65.8489
42540	59	M	NA	4	5	20.92	NA	NA	0.074	NA	NA	NA	NA	NA	NA	8749.05	8727.29	NA	NA
42541	30	F	NO	1	3.82	42.29	2	6.65933	0.011	79.6155	13	15	1	no	2	10944	13131	0.96	79.6155
42542	39	F	NA	4	1.63	37.73	2	8.4867	0.085	113.952	21	25	1	no	2	27974.8	27842.7	0.62	113.952
42543	45	M	NA	3	1.96	18.51	1	NA	NA	NA	NA	NA	NA	no	2	116710	118595	NA	NA
42544	65	M	NA	1	2.19	35.99	2	8.06939	0.067	90.373	21	28	2	no	2	7480.95	7888.88	0.72	90.373
42545	76	M	NA	3	3.65	36.97	2	11.2198	0.104	60.6749	23	19	2	no	2	37167.1	36128.6	0.92	60.6749
42546	51	M	NA	3	2.48	42.4	1	5.90425	0.05	63.8411	28	27	2	yes	2	22515.4	24752.7	1.02	63.8411
42547	79	F	NA	3	2.18	21.34	2	11.0596	0.048	59.4097	24	31	1	no	2	27998.5	29696.6	0.92	59.4097
42548	30	F	NA	3	0.75	20.84	NA	NA	0.219	NA	NA	NA	NA	NA	NA	18411.9	18858.6	NA	NA
42549	53	F	NA	1	0.34	NA	NA	NA	NA	NA	NA	NA	NA	NA	NA	3667.51	4140.4	NA	NA
42550	40	F	NA	3	4.19	35.23	NA	10.7878	1.1	119.896	15	21	NA	NA	NA	28072.5	29863.9	0.52	119.896
42551	38	F	NA	4	4.01	NA	NA	NA	NA	NA	NA	NA	NA	NA	NA	8152.38	0	NA	NA
42552	26	F	NA	4	1.11	20.78	NA	NA	0.997	NA	NA	NA	NA	NA	NA	11119.7	10975.9	NA	NA
42553	27	F	NA	3	0.5	18.16	NA	NA	NA	NA	NA	NA	NA	NA	NA	20934.4	21111.1	NA	NA
42554	52	M	NA	4	5	35.5	2	11.5353	0.063	104.007	12	15	1	no	2	26988.3	28690.9	0.62	104.007
42555	26	F	NA	1	2.62	16.81	NA	NA	NA	NA	NA	NA	NA	NA	NA	9463.14	10017.7	NA	NA
42556	34	F	NA	3	1.09	18.94	NA	NA	3.08	118.026	15	20	NA	NA	NA	25718.6	27359.7	0.62	118.026
42557	68	M	NA	3	1.1	46.97	2	NA	0.029	32.3841	20	19	2	yes	1	52544.9	67781.9	1.62	32.3841
42558	71	F	NA	3	5	27.97	1	8.55814	0.011	49.5425	21	23	2	no	2	23204.9	23475.9	1.12	49.5425
42559	36	M	NA	3	2.56	20.91	2	14.3996	0.029	116.379	17	18	1	no	2	84114.8	83513.3	0.62	116.379
42560	59	M	NA	3	1.76	21.94	1	10.0971	288	48.6052	22	31	1	no	2	82326.8	82477.4	1.22	48.6052
42561	31	F	NA	3	1.03	NA	NA	NA	NA	NA	NA	NA	NA	NA	NA	9208.39	9171.29	NA	NA
42562	42	M	NA	1	3.94	17.06	NA	NA	NA	NA	NA	NA	NA	NA	NA	12483.6	12228.4	NA	NA
42563	48	M	NA	5	1.08	26.67	2	13.3151	0.056	105.321	22	25	NA	no	2	30961.6	31844	0.65	105.321
42564	39	F	NA	3	0.87	NA	NA	NA	NA	NA	NA	NA	NA	NA	NA	6600	6745.68	NA	NA
42565	48	F	NA	4	0.68	NA	NA	NA	NA	NA	NA	NA	NA	NA	NA	9055.83	9593.89	NA	NA
42566	32	M	NA	3	5	31.76	1	8.2437	0.036	82.6499	29	29	1	no	2	72092.4	72664.9	0.92	82.6499
42567	62	M	NA	3	4.55	32.22	2	8.58625	0.079	89.1531	26	22	1	no	2	77451.6	79782.9	0.8	89.1531
42568	36	F	NA	2	2.12	30.56	2	7.89196	0.12	66.9474	47	23	1	no	2	23869.6	23928.6	1.07	66.9474
42569	25	F	NA	3	0.93	15.01	NA	NA	NA	NA	NA	NA	NA	NA	NA	8954.93	8918.85	NA	NA
42570	34	F	NA	1	1.45	17.46	NA	NA	NA	NA	NA	NA	NA	NA	NA	7696.37	7660.16	NA	NA
42571	53	M	NA	1	1.24	37.74	2	10.344	0.812	103.279	21	24	1	no	2	23373.2	24672.6	0.62	103.279
42572	43	M	NA	3	2.49	19.22	NA	NA	NA	NA	NA	NA	NA	NA	NA	62362	63854.3	NA	NA
42573	30	F	NA	1	1.09	13.72	NA	NA	1.54	NA	NA	NA	NA	NA	NA	8937.86	8758.42	NA	NA
42574	19	M	NA	4	0.58	26.54	NA	NA	NA	NA	NA	NA	NA	NA	NA	16594.2	16814.1	NA	NA
42575	41	F	NA	3	3.77	26.88	1	13.2391	0.827	100.949	7	26	1	no	2	79814.8	80330.2	0.74	100.949
42576	28	M	NA	1	1.13	31.38	1	11.7142	10.6	85.0052	62	45	1	no	2	24166.7	24497.1	0.92	85.0052
42577	37	M	NA	4	1.85	38.74	2	7.62104	0.049	104.17	19	19	1	no	2	24837	25242.7	0.85	104.17
42578	69	F	NA	4	1.28	31.84	2	8.78829	0.011	73.2459	16	21	2	no	2	8658.69	8750.83	0.82	73.2459
42579	42	M	NA	4	5	14.23	NA	NA	0.039	NA	NA	NA	NA	NA	NA	11971.4	12133.8	NA	NA
42580	80	F	NA	3	2.35	22.79	2	9.94304	0.02	67.7993	27	44	2	no	2	28968.6	34519.2	0.82	67.7993
42581	44	F	NA	4	NA	25.22	1	13.4147	0.11	55.6566	12	17	2	no	2	23833.9	24647.1	1.19	55.6566
42582	61	F	NA	3	2.67	NA	1	NA	NA	NA	NA	NA	NA	no	2	48770.4	0	NA	NA
42583	35	F	NA	4	1.45	19.7	NA	NA	0.011	117.2	12	24	NA	NA	NA	13089.7	13537.9	0.62	117.2
42584	48	M	NA	3	5	29.12	1	10.9683	0.024	73.8636	89	72	1	no	2	99238.4	102738	0.92	73.8636
42585	30	F	NA	4	NA	16.49	NA	NA	1.14	NA	NA	NA	NA	NA	NA	10721.4	10651.9	NA	NA
42586	52	M	NA	3	4.48	29.31	1	8.418	0.011	48.6349	31	31	1	no	2	77488.4	79128	1.27	48.6349
42587	48	M	NA	3	NA	20.92	2	14.7219	0.068	106.971	17	18	2	no	2	72467.3	71949	0.62	106.971
42588	39	M	NA	1	1.97	14.92	NA	NA	0.015	NA	NA	NA	NA	NA	NA	9190.62	10826.3	NA	NA
42589	38	F	NA	2	NA	20.2	NA	13.8838	0.011	117.301	15	19	NA	NA	NA	11956.5	12181.4	0.58	117.301
42590	54	F	NO	3	1.46	42.61	1	5.51449	273	95.2424	32	26	1	yes	2	29636.3	30175.8	0.72	95.2424
42591	68	F	NA	4	4.38	23.65	2	9.87159	0.011	50.5976	21	25	1	no	2	12648.6	12599.7	1.12	50.5976
42592	70	F	NA	1	2.04	28.44	1	12.7746	271	85.1174	10	18	1	no	2	16965.2	17218.4	0.72	85.1174
42593	40	M	NA	3	0.99	15.1	NA	NA	1.9	NA	NA	NA	NA	NA	NA	20152	20792.9	NA	NA
42594	64	M	NA	3	4.64	33.64	1	6.93484	0.086	63.4995	24	20	1	no	2	53088.3	51939.9	0.95	63.4995
42595	44	F	NO	3	0.58	23.35	NA	13.6965	153	87.3076	151	105	NA	NA	NA	26500.2	27134.3	0.82	87.3076
42596	37	M	NA	2	1.47	31.8	2	11.9927	0.011	109.03	15	21	2	no	2	12409.4	12817.5	0.74	109.03
42597	25	M	NA	1	0.72	14.65	NA	NA	0.319	NA	NA	NA	NA	NA	NA	11461.9	11543.4	NA	NA
42598	43	M	NA	2	1.81	18.51	NA	NA	0.034	120.528	20	23	NA	NA	NA	15497.9	15752.8	0.48	120.528
42599	67	F	NA	3	2.14	29.61	1	12.5389	0.011	64.6348	36	29	2	no	2	35298.4	41938.8	0.92	64.6348
42600	36	M	NA	2	0.91	25.27	2	13.2892	0.029	114.584	4	26	1	no	2	19072.6	18848	0.65	114.584
42601	27	M	NA	1	0.81	NA	NA	NA	NA	NA	NA	NA	NA	NA	NA	4631.65	4600.56	NA	NA
42602	24	M	NA	1	1.16	16.86	NA	NA	NA	NA	NA	NA	NA	NA	NA	7618.7	7980.91	NA	NA
42603	80	M	NA	3	3.43	34.74	1	6.19794	0.089	32.1497	21	20	1	yes	2	20784.2	21012.9	1.52	32.1497
42604	43	F	NA	3	3.57	25.57	1	13.1357	0.011	111.997	18	17	1	no	2	104003	109479	0.6	111.997
42605	53	M	NA	1	5	30.8	2	11.7266	0.016	94.2031	25	31	1	no	2	16143	17312.5	0.82	94.2031
42606	40	M	NA	5	5	17.28	NA	NA	NA	NA	NA	NA	NA	NA	NA	35050	35345.9	NA	NA
42607	32	F	NA	4	2.33	16.67	2	15.0352	0.029	94.9863	21	22	2	no	2	23944.2	24747.7	0.82	94.9863
42608	31	F	NA	4	2.36	NA	NA	NA	NA	NA	NA	NA	NA	NA	NA	10194	0	NA	NA
42609	33	M	NA	4	4.1	24.25	2	12.882	3.27	106.727	29	32	NA	no	2	12823.3	13495.8	0.86	106.727
42610	29	F	NA	3	2.52	NA	NA	NA	NA	NA	NA	NA	NA	NA	NA	15840.2	16804.6	NA	NA
42611	29	F	NA	2	0.47	17.21	NA	NA	1.33	NA	NA	NA	NA	NA	NA	9034.43	10585.4	NA	NA
42612	30	M	NA	2	1.25	27.95	2	12.3161	0.027	107.382	19	23	2	no	2	26202.8	28491.8	0.9	107.382
42613	51	F	NA	1	5	38.61	1	6.48814	239	72.3233	24	27	1	no	2	16143	17312.5	0.92	72.3233
42614	19	M	NA	4	0.58	25.1	NA	13.2093	0.203	119.616	21	24	NA	NA	NA	16594.2	16970.9	0.82	119.616
42615	37	M	NA	1	2.42	NA	NA	NA	NA	NA	NA	NA	NA	NA	NA	5246.38	5373.42	NA	NA
42616	55	M	NA	3	1.16	NA	NA	NA	NA	NA	NA	NA	NA	NA	NA	12311.6	13954	NA	NA
42617	71	M	NA	5	3.21	23.43	2	12.7353	0.018	84.0383	23	29	2	no	2	33239.3	34539.3	0.79	84.0383
42618	35	M	NA	3	2.8	14.12	NA	NA	NA	NA	NA	NA	NA	NA	NA	47293.1	53711.7	NA	NA
42619	23	F	NA	1	0.63	NA	NA	NA	NA	NA	NA	NA	NA	NA	NA	5188.34	5555.08	NA	NA
42620	23	F	NA	2	5	NA	NA	NA	NA	NA	NA	NA	NA	NA	NA	6072.39	6882.68	NA	NA
42621	54	M	NO	3	0.71	34.62	2	7.75917	184	92.4443	23	20	1	yes	2	24155.2	25217.7	0.85	92.4443
42622	36	M	NA	1	5	18	NA	NA	0.021	NA	NA	NA	NA	NA	NA	10469.9	10531	NA	NA
42623	21	F	NA	4	0.41	16.56	NA	NA	NA	NA	NA	NA	NA	NA	NA	14966.1	14690.4	NA	NA
42624	27	F	NA	2	NA	NA	NA	NA	NA	NA	NA	NA	NA	NA	NA	8997.04	10197.6	NA	NA
42625	42	F	NA	4	0.67	20.93	NA	NA	0.029	NA	NA	NA	NA	NA	NA	11901.4	12371	NA	NA
42626	53	M	NA	4	4.29	42.1	1	6.8487	0.032	44.4578	18	27	1	no	2	21262.6	23050.2	1.36	44.4578
42627	80	M	NA	1	0.94	NA	1	NA	0.022	22.7959	15	14	1	yes	1	10840.5	11071.2	2.02	22.7959
42628	41	M	NA	3	5	26.74	2	12.5343	0.011	77.5864	18	19	1	no	2	116710	120767	0.92	77.5864
42629	60	F	NA	1	1.02	36.06	2	7.76174	0.011	111.765	24	24	1	no	2	8251.21	8150.92	0.42	111.765
42630	30	F	NA	1	0.6	18.65	NA	NA	0.018	NA	NA	NA	NA	NA	NA	9152.63	8968.88	NA	NA
42631	24	F	NA	4	0.48	NA	NA	NA	NA	NA	NA	NA	NA	NA	NA	8572.76	8507.5	NA	NA
42632	65	F	NO	3	5	27.38	2	9.25959	0.015	65.5492	20	24	1	no	1	59356.4	60045.8	0.92	65.5492
42633	49	M	NA	1	NA	18.93	NA	NA	0.096	NA	NA	NA	NA	NA	NA	8471.21	8298.07	NA	NA
42634	22	F	NA	4	0.32	26.21	1	12.5602	512	119.249	24	23	1	no	2	29760.9	29596.7	0.72	119.249
42635	28	F	NA	4	0.3	12.72	NA	NA	NA	NA	NA	NA	NA	NA	NA	13636.2	13094.3	NA	NA
42636	55	M	NA	2	5	34.17	2	7.00904	0.086	91.0975	42	29	1	no	2	12775.9	13174.4	0.87	91.0975
42637	51	M	NA	1	5	27.13	NA	13.544	0.029	95.5359	23	24	NA	NA	NA	11862.6	12683.3	0.82	95.5359
42638	68	F	NA	4	1.16	67.27	1	NA	0.052	71.6442	11	16	2	yes	2	23833.9	25371.6	0.84	71.6442
42639	64	M	NO	3	5	30.35	1	6.4437	155	46.9277	21	22	1	no	2	46864.7	47353.4	1.22	46.9277
42640	79	F	NA	3	1.57	25.28	2	13.2307	0.299	68.2772	10	13	1	no	2	35990.3	34984.7	0.82	68.2772
42641	38	M	NA	3	2.59	20.3	NA	14.9812	0.07	78.2099	15	21	NA	NA	NA	78539.7	80419.1	0.93	78.2099
42642	58	F	NA	3	1.64	35.22	2	7.35159	0.025	77.9789	33	28	NA	no	2	31615.5	32881.1	0.83	77.9789
42643	31	F	NA	3	4.81	23.43	2	13.0558	0.022	116.371	20	24	1	no	2	94752.7	94790.9	0.69	116.371
42644	31	M	NA	3	0.02	NA	NA	NA	NA	NA	NA	NA	NA	NA	NA	10666.2	10736.7	NA	NA
42645	52	M	NO	2	2.28	18.83	NA	15.3462	NA	NA	NA	NA	NA	NA	NA	13300.7	13706.2	NA	NA
42646	36	M	NA	1	1.36	31.02	1	11.3329	2.96	108.839	35	23	1	no	2	17480.9	17754	0.76	108.839
42647	48	M	NA	1	5	26.45	2	13.0997	0.011	58.8646	26	26	1	no	2	28374.3	31153.8	1.11	58.8646
42648	44	M	NA	3	0.58	24.24	2	12.8865	0.053	67.0587	25	27	1	no	2	72445.2	72431.5	1.02	67.0587
42649	80	M	NA	4	1.24	42.05	1	7.10988	0.133	85.4364	22	21	1	no	2	24764.4	26846.4	0.62	85.4364
42650	33	F	NA	3	5	NA	2	NA	NA	NA	NA	NA	NA	no	2	63492.4	0	NA	NA
42651	76	M	NA	3	1.18	30	1	11.4617	0.011	80.149	26	25	1	no	2	9471.57	9299.25	0.82	80.149
42652	49	F	NO	3	3.92	34.72	1	7.91125	1.6	79.5776	38	28	1	no	2	105033	106896	0.86	79.5776
42653	29	F	NA	4	0.87	NA	NA	NA	NA	NA	NA	NA	NA	NA	NA	7418.54	8295.05	NA	NA
42654	52	M	NA	1	0.7	20.61	2	13.9086	0.123	110.204	49	28	2	no	2	18927.5	19979.8	0.52	110.204
42655	29	M	NA	3	1.42	29.37	1	NA	NA	NA	NA	NA	1	no	2	39673.7	39940.3	NA	NA
42656	55	M	NA	1	5	35.94	2	7.95184	0.024	96.9496	24	26	2	no	2	13426.6	13268.5	0.72	96.9496
42657	44	F	NA	2	4.08	30.67	2	12.2385	0.011	110.02	21	19	1	no	2	20857.9	21169.2	0.62	110.02
42658	60	F	NA	2	1.61	28.44	1	12.9461	0.065	91.3116	21	25	2	no	2	7187.74	7187.41	0.72	91.3116
42659	27	F	NA	1	1.94	28.69	2	12.1485	0.058	123.975	42	25	1	no	2	23538	24272.2	0.62	123.975
42660	38	M	NA	1	NA	29.5	2	13.0552	0.011	121.592	18	20	2	no	2	12061.2	14561.5	0.52	121.592
42661	49	F	NA	3	0.94	NA	NA	NA	NA	NA	NA	NA	NA	NA	NA	26315.4	0	NA	NA
42662	47	M	NA	3	0.78	13.46	NA	NA	NA	NA	NA	NA	NA	NA	NA	44397.7	46224.7	NA	NA
42663	24	F	NA	2	0.68	13.97	NA	NA	0.135	NA	NA	NA	NA	NA	NA	9968.41	9939.19	NA	NA
42664	53	M	NA	4	1.55	22.24	1	9.19935	236	62.9504	26	43	1	yes	2	22436.1	22311.8	1.02	62.9504
42665	79	M	NA	3	1.43	33.2	2	8.33112	0.069	84.7114	27	44	2	no	2	41869.3	41120	0.65	84.7114
42666	78	M	NA	4	0.69	38.48	1	6.64335	0.93	28.4783	85	91	2	yes	2	12184.2	13327.7	1.7	28.4783
42667	30	F	NA	1	1.14	NA	NA	NA	NA	NA	NA	NA	NA	NA	NA	4056.49	4242.53	NA	NA
42668	52	M	NA	3	5	21.93	2	10.2749	0.03	63.3942	21	28	1	no	2	59522.8	62187.3	1.02	63.3942
42669	32	F	NA	3	5	18.33	NA	NA	NA	NA	NA	NA	NA	NA	NA	36488.4	36729.5	NA	NA
42670	62	M	NO	3	2.92	29.29	1	8.62849	140	92.2977	NA	NA	2	no	2	61297.2	62009.2	0.72	92.2977
42671	47	M	NA	3	5	18.36	NA	NA	0.083	NA	NA	NA	NA	NA	NA	39723.4	40058.8	NA	NA
42672	64	F	NO	4	1.45	22.15	1	9.75459	0.586	66.0113	15	24	1	no	2	9742.31	9845.97	0.92	66.0113
42673	67	M	NA	4	3.86	27.57	2	NA	NA	NA	NA	NA	2	no	2	12310.3	12093.9	NA	NA
42674	60	F	NA	3	4.38	27.62	1	8.0918	0.011	34.256	14	24	1	yes	2	20210.9	20739.1	1.62	34.256
42675	28	M	NA	1	0.83	NA	NA	NA	NA	NA	NA	NA	NA	NA	NA	6131.22	6356.16	NA	NA
42676	43	M	NA	3	5	27.16	1	12.7768	11.5	105.476	18	25	1	no	2	60428	60876.4	0.72	105.476
42677	44	F	NA	3	2.9	23.29	NA	NA	0.058	110.02	15	28	NA	NA	NA	58584.6	62323	0.62	110.02
42678	49	M	NA	5	1.08	27.28	2	12.2983	0.021	120.744	63	57	2	no	2	22834.1	23657.6	0.42	120.744
42679	37	F	NA	2	0.6	41.44	1	7.74484	65	89.0747	25	23	1	no	2	23783.6	23856.9	0.84	89.0747
42680	33	M	NA	1	0.7	26.47	2	13.0435	0.039	113.152	17	20	1	no	2	24525.2	24259.9	0.72	113.152
42681	59	M	NO	4	0	30.08	2	8.37759	0.351	17.8795	17	19	1	no	2	23747.3	25621.7	2.79	17.8795
42682	80	M	NA	3	2.06	26.09	2	8.70214	0.02	28.282	23	37	1	yes	2	22642.2	25965.3	1.69	28.282
42683	75	M	NA	3	5	33.98	1	7.02925	11.8	80.714	32	31	1	no	2	23204.9	22782.7	0.82	80.714
42684	38	F	NA	4	0.95	18.87	NA	15.4127	NA	82.4793	18	29	NA	NA	NA	15205.4	15985.5	0.89	82.4793
42685	23	M	NA	4	1.54	34.24	1	11.6068	253	89.215	74	38	1	no	2	28903.1	31761.3	0.91	89.215
42686	64	M	NA	3	5	32.65	1	12.1547	0.049	64.3171	21	22	1	no	2	104634	107617	0.94	64.3171
42687	50	M	NA	4	4.8	22.87	2	13.9383	0.032	96.2094	15	19	1	no	2	28558.8	28439.5	0.82	96.2094
42688	52	M	NA	3	1.75	19.62	NA	NA	NA	NA	NA	NA	NA	NA	NA	28552.9	28922.8	NA	NA
42689	39	F	NO	4	2.15	25.58	2	13.5468	330	125.711	22	28	NA	no	2	28954.7	28818	0.46	125.711
42690	26	F	NA	3	0.88	NA	NA	NA	NA	NA	NA	NA	NA	NA	NA	8099.58	8014.61	NA	NA
42691	35	M	NA	3	0.69	14.96	NA	NA	0.824	NA	NA	NA	NA	NA	NA	24629.2	24966.2	NA	NA
42692	63	F	NA	1	1.83	31.09	2	11.0921	2.18	96.2732	24	26	1	no	2	13745.4	13578.4	0.62	96.2732
42693	55	F	NA	3	5	23.8	2	13.1919	0.011	55.4358	22	33	1	no	2	93473.6	93455.8	1.12	55.4358
42694	34	F	NA	3	2.73	12.73	NA	NA	0.016	NA	NA	NA	NA	NA	NA	31719.6	31987.4	NA	NA
42695	28	F	NA	5	5	23.37	2	12.9535	0.028	108.822	25	18	1	no	2	61574.5	63076.9	0.75	108.822
42696	76	F	NO	3	2.24	28.82	1	11.8072	0.011	65.8295	19	17	1	no	2	11530.6	12352.5	0.86	65.8295
42697	47	F	NA	4	2.9	25.22	NA	NA	0.5	85.4869	17	19	NA	NA	NA	10685.3	10679.5	0.82	85.4869
42698	65	M	NA	2	3.79	NA	1	NA	0.011	65.5492	53	57	NA	no	2	12874	13066.1	0.92	65.5492
42699	62	M	NO	3	0.96	36.94	2	6.51643	0.011	53.9381	NA	NA	2	yes	2	16702.9	18536	1.1	53.9381
42700	64	M	NO	5	1.44	28.25	2	8.4327	0.018	60.4109	21	35	1	no	2	40868.5	41825.3	0.99	60.4109
42701	25	F	NA	2	0.69	20.25	2	14.4991	0.02	116.762	22	29	1	no	2	19636.2	19831.6	0.72	116.762
42702	70	F	NO	3	1.1	35.76	1	8.00914	145	85.1174	24	24	1	no	2	20747.6	20783.5	0.72	85.1174
42703	42	F	NA	2	2.02	25.76	2	13.0288	0.011	112.175	36	38	NA	no	2	18530.7	18312.5	0.61	112.175
42704	45	M	NA	1	2.18	25.4	2	12.7588	0.038	99.6486	24	23	2	no	2	17164.2	18407.6	0.82	99.6486
42705	64	M	NA	4	5	40.85	2	6.52359	0.064	91.01	33	41	2	no	2	22428.7	22837.2	0.72	91.01
42706	39	M	NA	3	2.71	14.54	NA	NA	NA	NA	NA	NA	NA	NA	NA	44754.1	46574.6	NA	NA
42707	27	M	NA	2	1.41	NA	NA	NA	NA	NA	NA	NA	NA	NA	NA	10135.6	10507.4	NA	NA
42708	38	F	NA	4	5	19.44	NA	NA	NA	NA	NA	NA	NA	NA	NA	16026.5	16101.4	NA	NA
42709	37	F	NA	1	1.1	19.26	NA	NA	0.035	NA	NA	NA	NA	NA	NA	10962.5	11514.7	NA	NA
42710	29	M	NA	3	4.33	29.24	2	12.1755	0.017	82.2437	32	21	1	no	2	93925.8	94972.7	0.94	82.2437
42711	36	F	NA	2	2.66	14.45	NA	NA	NA	NA	NA	NA	NA	NA	NA	9873.51	11282.4	NA	NA
42712	62	M	NA	4	5	26.98	2	13.3337	0.011	88.4318	21	23	2	no	2	11494.1	11111.7	0.82	88.4318
42713	40	M	NA	4	5	36.96	2	10.7946	0.057	113.155	14	16	2	no	2	25723.4	26177.6	0.62	113.155
42714	80	F	NA	3	1.92	33.42	2	NA	0.021	64.917	30	31	NA	yes	2	37845.9	46314.9	0.85	64.917
42715	51	M	NA	3	5	37.6	1	9.77925	1.29	59.5783	37	27	1	no	2	78824.5	80492.3	1.08	59.5783
42716	65	M	NA	2	3.79	NA	1	NA	0.015	86.5877	48	28	NA	no	2	6353.18	6855.31	0.82	86.5877
42717	41	F	NA	3	1.13	24.47	1	NA	NA	NA	NA	NA	1	no	2	33478.6	33472.3	NA	NA
42718	26	F	NA	3	0.58	21.58	NA	NA	1.24	NA	NA	NA	NA	NA	NA	11423.6	11450.7	NA	NA
42719	58	F	NA	3	NA	39.51	NA	5.77825	0.043	92.6035	32	23	NA	NA	NA	40552.6	40454.3	0.72	92.6035
42720	34	F	NA	4	1.05	26.36	NA	NA	3.96	NA	NA	NA	NA	NA	NA	10194	10350.4	NA	NA
42721	45	F	NA	3	1.25	22.36	NA	14.3674	274	105.471	18	22	NA	NA	NA	30368.7	31095.3	0.69	105.471
42722	33	F	NA	1	0.5	16.28	NA	NA	0.011	NA	NA	NA	NA	NA	NA	13546.8	14296.4	NA	NA
42723	24	M	NA	1	1.36	26.55	2	13.0001	0.224	115.488	38	27	1	no	2	58583.3	62555.8	0.82	115.488
42724	34	M	NA	3	5	20.14	2	14.9649	0.027	107.654	19	23	1	no	2	60428	60876.4	0.82	107.654
42725	29	M	NA	3	NA	26.16	2	9.5577	0.259	116.913	17	17	1	no	2	110545	112105	0.71	116.913
42726	32	F	NA	1	0.96	25.45	2	13.4006	0.03	126.827	12	19	2	no	2	15447.9	15971.4	0.52	126.827
42727	26	M	NO	2	1.76	21.71	1	13.5187	126	113.877	50	26	1	no	2	33184.4	36352.1	0.82	113.877
42728	43	F	NA	4	4.84	43.27	2	6.60919	0.133	NA	NA	NA	2	no	2	25638.9	25531.8	NA	NA
42729	33	F	NA	3	2.99	16.21	NA	NA	0.07	NA	NA	NA	NA	NA	NA	30726.9	31147.4	NA	NA
42730	34	M	NA	2	NA	22.31	NA	13.8506	0.027	118.026	14	17	NA	NA	NA	12405.4	12638.8	0.62	118.026
42731	36	M	NA	1	2.33	20.93	NA	NA	NA	NA	NA	NA	NA	NA	NA	9060.29	9320.13	NA	NA
42732	54	F	NA	3	0.5	15.62	NA	NA	0.048	NA	NA	NA	NA	NA	NA	25861.2	26942.3	NA	NA
42733	53	F	NA	4	2.83	44.78	2	5.16643	0.341	59.4116	12	16	1	no	2	9938.91	12273.2	1.07	59.4116
42734	49	F	NA	3	1.22	19.3	NA	NA	0.02	106.222	13	20	NA	NA	NA	51525.4	52793.1	0.62	106.222
42735	28	M	NA	2	1.75	16.15	NA	NA	NA	NA	NA	NA	NA	NA	NA	8825.59	9313.95	NA	NA
42736	61	F	NA	1	1.02	28.19	2	8.7218	0.019	90.6724	29	22	2	yes	2	8842.52	10456.8	0.72	90.6724
42737	34	F	NA	4	1.01	36.14	NA	NA	2.32	118.026	24	30	NA	NA	NA	13951.5	14981.4	0.62	118.026
42738	75	M	NA	1	0.73	22.67	2	12.8106	0.016	88.4905	19	32	2	no	2	10263.8	10464.6	0.62	88.4905
42739	43	F	NA	3	5	16.11	NA	NA	0.019	NA	NA	NA	NA	NA	NA	45264	45646.2	NA	NA
42740	70	F	NO	3	2.14	27.93	2	8.22404	0.029	44.549	31	30	1	no	2	33413	36761.1	1.23	44.549
42741	58	M	NO	1	5	22.5	1	10.5275	185	58.016	15	19	1	no	2	11327.8	11355.8	1.06	58.016
42742	50	M	NA	4	0.71	14.38	NA	NA	0.204	NA	NA	NA	NA	NA	NA	9636.12	9783.94	NA	NA
42743	30	F	NA	2	0.58	30.81	2	12.2987	0.123	96.3302	30	23	1	no	2	23923.9	24316.4	0.82	96.3302
42744	45	M	NA	1	1.5	26.06	1	12.752	297	59.47	28	21	1	no	2	33184.4	34071.5	1.12	59.47
42745	51	F	NA	1	2.68	40.53	2	6.86908	0.011	63.8411	28	27	2	yes	2	16708.1	16957.5	1.02	63.8411
42746	74	M	NA	3	4.75	21.22	2	13.8388	0.017	48.5094	28	27	2	no	2	59356.4	60606.7	1.12	48.5094
42747	35	F	NA	4	2.54	NA	NA	NA	NA	NA	NA	NA	NA	NA	NA	8028.26	8309.39	NA	NA
42748	80	F	NA	1	1.25	23.1	2	9.95094	0.033	91.7019	12	24	2	no	2	8604.95	10324.5	0.5	91.7019
42749	77	F	NA	3	1.18	21.56	2	NA	0.021	53.1839	15	22	NA	yes	2	32369.9	40123.9	1.02	53.1839
42750	23	F	NA	3	1.34	25.51	2	13.5699	0.115	127.507	19	25	NA	no	2	66597.6	67169.7	0.62	127.507
42751	76	M	NO	3	5	34.52	1	7.19198	0.048	33.0659	15	18	NA	yes	2	28153.1	28546.7	1.52	33.0659
42752	63	F	NA	4	NA	36.65	1	7.95166	181	66.4767	19	19	1	yes	2	10599.4	10712.2	0.92	66.4767
42753	43	F	NA	4	4.38	28.51	1	9.75514	285	87.9231	18	20	2	no	2	24764.4	26846.4	0.82	87.9231
42754	43	M	NA	3	5	NA	NA	NA	NA	NA	NA	NA	NA	NA	NA	36956.2	0	NA	NA
42755	41	F	NA	3	NA	NA	NA	NA	NA	NA	NA	NA	NA	NA	NA	20301.6	20088.6	NA	NA
42756	38	F	NA	4	5	18.11	NA	NA	0.011	117.301	15	28	NA	NA	NA	17545.2	18146	0.58	117.301
42757	36	F	NA	4	NA	NA	NA	NA	NA	NA	NA	NA	NA	NA	NA	9941.79	10122.4	NA	NA
42758	25	F	NA	4	2.04	15.18	NA	NA	3.14	NA	NA	NA	NA	NA	NA	11119.7	10975.9	NA	NA
42759	57	F	NA	3	5	NA	2	NA	0.011	79.6879	15	19	NA	yes	1	13644.4	17251.8	0.82	79.6879
42760	66	F	NA	3	2.14	27.58	1	12.1885	188	61.0561	25	25	1	no	2	94827.1	96945.1	0.97	61.0561
42761	61	F	NA	2	1.36	35.1	1	10.5172	0.124	31.64	27	29	1	no	2	4995.52	5553.66	1.72	31.64
42762	20	F	NA	4	2.45	13.9	NA	NA	NA	NA	NA	NA	NA	NA	NA	10985.1	12001.8	NA	NA
42763	46	M	NO	4	3.49	20.19	1	10.9257	464	108.485	20	31	1	no	2	20658.9	20348	0.62	108.485
42764	68	F	NA	4	0.71	23.56	1	10.4312	456	43.8821	36	42	1	no	2	10410.7	11230.1	1.26	43.8821
42765	39	M	NA	3	5	NA	NA	NA	NA	NA	NA	NA	NA	NA	NA	35905.4	35760.8	NA	NA
42766	51	M	NA	3	1.5	25.38	2	13.9822	0.011	63.8411	31	33	1	no	2	82326.8	82477.4	1.02	63.8411
42767	51	M	NA	3	2.49	23.42	NA	14.1993	0.121	72.3233	27	25	NA	NA	NA	56910.7	60100.4	0.92	72.3233
42768	40	M	NA	3	1.92	43.28	2	8.50694	0.687	57.2426	18	21	1	no	2	20998.9	24080.7	1.19	57.2426
42769	73	F	NA	3	3.27	26.7	1	9.07059	0.063	88.81	41	26	2	no	2	33131.4	36089.4	0.64	88.81
42770	33	F	NA	2	0.65	24.68	2	13.7223	0.037	94.3214	29	42	2	no	2	21719.9	22393.6	0.82	94.3214
42771	54	M	NA	4	1.57	22.57	1	10.0611	235	70.8151	38	61	1	no	2	20345.9	20526.9	0.92	70.8151
42772	65	M	NA	3	1.43	36.37	2	11.1838	0.024	85.9039	19	24	NA	no	2	27908.5	28232.7	0.84	85.9039
42773	43	M	NA	1	NA	16.83	NA	NA	NA	NA	NA	NA	NA	NA	NA	9532.73	9698.46	NA	NA
42774	29	M	NA	5	1.04	NA	NA	NA	NA	NA	NA	NA	NA	NA	NA	5849.08	6055.97	NA	NA
42775	49	M	NA	3	5	20.01	NA	14.48	0.073	112.551	17	20	NA	NA	NA	50633.8	51289.7	0.52	112.551
42776	51	M	NA	3	5	19.75	NA	NA	NA	NA	NA	NA	NA	NA	NA	76077.9	75893.6	NA	NA
42777	33	M	NA	1	0.48	24.71	NA	NA	0.068	NA	NA	NA	NA	NA	NA	11150	11707.4	NA	NA
42778	40	M	NA	5	5	19.65	NA	14.6477	0.05	115.665	10	21	NA	NA	NA	15518.2	16049.6	0.58	115.665
42779	53	M	NA	1	1.57	25.02	1	13.0918	8.1	62.9504	18	23	1	no	2	25893.9	26966.5	1.02	62.9504
42780	30	F	NA	3	1.51	NA	NA	NA	NA	NA	NA	NA	NA	NA	NA	7991.49	9135.78	NA	NA
42781	39	M	NO	3	4.46	30.2	1	11.7649	251	103.938	23	22	1	no	2	64391.8	70921.3	0.82	103.938
42782	36	M	NA	3	5	25.34	2	13.2127	0.068	56.016	30	29	NA	no	2	55681.9	57041.5	1.24	56.016
42783	25	F	NA	4	1.08	NA	NA	NA	NA	NA	NA	NA	NA	NA	NA	8152.38	8906.88	NA	NA
42784	52	F	NA	3	0.87	30.91	NA	NA	0.129	NA	NA	NA	NA	NA	NA	22482.1	22789.8	NA	NA
42785	22	F	NA	2	1.86	27.71	1	12.5805	202	119.249	20	26	1	no	2	23350.3	23582.7	0.72	119.249
42786	30	F	NA	1	0.89	NA	NA	NA	NA	NA	NA	NA	NA	NA	NA	4927.05	5148.79	NA	NA
42787	35	M	NA	3	1.86	27.34	2	13.499	0.015	80.9264	22	19	1	no	2	97707.3	103634	0.92	80.9264
42788	75	M	NA	3	5	34.06	1	6.68963	0.231	61.1027	28	27	1	no	2	27789.5	28256.7	0.92	61.1027
42789	30	F	NA	3	0.34	19.81	NA	NA	5.32	NA	NA	NA	NA	NA	NA	18821.3	19078.8	NA	NA
42790	32	M	NA	3	1.44	21.55	1	13.8101	465	109.177	29	26	1	no	2	78521.2	86850.5	0.82	109.177
42791	60	M	NA	2	2.84	NA	1	NA	NA	NA	NA	NA	NA	no	2	4693.5	0	NA	NA
42792	66	M	NO	3	NA	26.4	1	11.5877	0.183	65.0904	22	27	1	yes	1	46864.7	45850.9	0.92	65.0904
42793	35	M	NA	3	5	14.9	NA	NA	0.147	NA	NA	NA	NA	NA	NA	71279.5	73008.9	NA	NA
42794	27	M	NA	3	5	24.46	1	12.7599	175	77.3955	19	27	1	no	2	105837	107183	1	77.3955
42795	76	F	NA	4	1.08	24.51	2	NA	NA	NA	NA	NA	2	no	2	13104.9	13027.6	NA	NA
42796	30	M	NA	1	1.81	17.33	NA	NA	2.27	NA	NA	NA	NA	NA	NA	11397.1	11168.3	NA	NA
42797	35	F	NA	3	1.61	26.59	2	13.1452	0.011	114.247	21	24	1	no	2	37763.9	37779.1	0.67	114.247
42798	45	F	NA	3	0.97	23	NA	13.2555	226	86.6964	18	23	NA	NA	NA	24841.4	24781.2	0.82	86.6964
42799	61	F	NA	1	0.69	27.69	1	8.83714	0.011	87.7181	117	65	1	no	2	4642.44	4944.94	0.74	87.7181
42800	40	M	NA	1	NA	14.8	NA	NA	NA	NA	NA	NA	NA	NA	NA	14342.5	14573.3	NA	NA
42801	57	M	NA	3	2.14	26.01	1	12.2537	322	93.1125	16	22	2	no	2	96663.6	96356.5	0.78	93.1125
42802	62	M	NA	1	4.55	36.8	2	6.52359	0.037	88.7895	23	23	1	no	2	7130.27	7295.69	0.81	88.7895
42803	27	F	NA	2	1.95	19.37	NA	NA	0.011	NA	NA	NA	NA	NA	NA	16539.4	17800.4	NA	NA
42804	52	F	NA	3	3.07	24.21	NA	14.3253	0.011	100.411	11	13	NA	NA	NA	62691.4	62588.7	0.69	100.411
42805	21	M	NA	1	1.81	NA	NA	NA	NA	NA	NA	NA	NA	NA	NA	6131.22	6356.16	NA	NA
42806	40	M	NA	2	4.38	26.36	2	12.5973	0.055	103.211	28	27	1	no	2	18783.8	18580.6	0.82	103.211
42807	43	M	NA	1	0.67	17.98	NA	14.916	133	104.069	22	20	NA	NA	NA	13508.5	13920.3	0.75	104.069
42808	58	F	NA	1	1.75	33.97	2	NA	NA	NA	NA	NA	NA	yes	2	9900.81	9784.26	NA	NA
42809	34	M	NA	1	1.73	29.95	2	12.6322	0.049	110.861	41	32	NA	no	2	20519	21067.5	0.75	110.861
42810	32	F	NA	3	0.66	21.46	NA	NA	0.347	NA	NA	NA	NA	NA	NA	22482.1	23518.2	NA	NA
42811	26	F	NA	3	3.92	26.07	2	12.8876	0.046	86.2079	23	27	1	no	2	91058.6	94593.9	0.92	86.2079
42812	37	F	NA	3	1.65	14.31	NA	NA	0.011	NA	NA	NA	NA	NA	NA	33220.7	34339.7	NA	NA
42813	80	M	NA	3	1.79	24.21	2	9.1988	0.011	79.5581	21	31	2	no	2	12286.9	13044.9	0.77	79.5581
42814	80	F	NA	4	2.07	32.31	2	8.61325	0.061	46.5073	17	24	2	yes	2	12905.1	13036.5	1.12	46.5073
42815	29	F	NA	4	1.37	20.74	NA	NA	0.072	NA	NA	NA	NA	NA	NA	10899.8	11220.2	NA	NA
42816	37	M	NA	3	0.84	27.76	1	12.9483	329	114.364	24	21	1	no	2	36034.6	36049.1	0.64	114.364
42817	51	M	NO	1	3.71	26.13	1	8.06443	0.011	61.6424	80	68	2	no	2	12775.9	13174.4	1.05	61.6424
42818	77	F	NA	3	NA	23.77	1	12.8673	156	69.2432	15	23	1	no	2	22147.6	21528.7	0.82	69.2432
42819	49	M	NA	1	0.4	16.81	NA	NA	0.022	NA	NA	NA	NA	NA	NA	13747.2	14251.6	NA	NA
42820	73	F	NA	3	1.86	19.88	1	13.2797	0.011	62.7914	24	23	1	no	2	55433.5	61190	0.91	62.7914
42821	39	M	NA	5	2.9	15.58	NA	NA	NA	NA	NA	NA	NA	NA	NA	26846.2	28222.9	NA	NA
42822	39	M	NA	3	0.77	31.05	1	11.7047	236	63.3962	42	24	2	no	2	26730.6	26942.9	1.1	63.3962
42823	49	M	NA	2	NA	26.75	1	13.2082	173	63.242	27	24	1	no	2	21392	21444.9	1.04	63.242
42824	29	F	NA	1	2.82	28.5	2	11.798	0.011	118.018	13	17	2	no	2	13811.9	13949.4	0.69	118.018
42825	61	M	NA	3	2.71	28.01	1	9.29504	0.119	88.7007	40	32	1	no	2	48720.6	47869.1	0.83	88.7007
42826	47	F	NA	4	0.17	19.74	1	10.5235	183	107.725	13	20	1	no	2	28558.8	28439.5	0.62	107.725
42827	69	F	NA	1	5	29	2	11.2288	0.015	80.2935	23	24	1	no	2	8901.22	10802.9	0.76	80.2935
42828	34	M	NA	3	1.13	18.17	NA	NA	0.41	NA	NA	NA	NA	NA	NA	12838	12786.3	NA	NA
42829	32	F	NA	4	2.19	22.7	NA	NA	NA	NA	NA	NA	NA	NA	NA	13492.1	13207.1	NA	NA
42830	45	F	NA	4	1.69	38.88	1	6.27692	0.342	75.4367	19	21	2	yes	2	11318.9	12700.2	0.92	75.4367
42831	25	M	NA	1	0.5	NA	NA	NA	NA	NA	NA	NA	NA	NA	NA	4012.23	0	NA	NA
42832	28	F	NA	5	5	15.94	NA	NA	0.069	96.2719	17	28	NA	NA	NA	40543.3	40916.9	0.83	96.2719
42833	65	F	NA	3	3.85	32.05	2	11.9185	0.13	83.9147	19	23	1	no	2	59522.8	60214.2	0.75	83.9147
42834	46	F	NA	3	4.83	37.05	2	9.74325	158	68.5533	19	20	1	no	2	107336	119314	0.99	68.5533
42835	64	M	NO	3	2.31	27.47	1	8.20714	588	53.1856	28	25	1	no	2	55531.6	57203.1	1.1	53.1856
42836	23	M	NA	4	1.61	14.69	NA	NA	0.107	NA	NA	NA	NA	NA	NA	10763.4	10693.5	NA	NA
42837	40	F	NA	1	0.92	24.77	NA	NA	0.18	113.155	18	28	NA	NA	NA	12615.2	12889.7	0.62	113.155
42838	53	M	NA	5	1.29	31.73	1	12.306	419	103.279	17	20	1	no	2	31250.9	31151.6	0.62	103.279
42839	59	F	NA	4	NA	29.48	2	9.7838	0.134	68.371	12	27	1	no	2	27581.5	28484.2	0.92	68.371
42840	45	F	NA	2	1.75	31.99	1	12.4612	8.5	109.249	21	33	1	no	2	18266.2	18051.2	0.62	109.249
42841	30	M	NA	2	0.73	NA	NA	NA	NA	NA	NA	NA	NA	NA	NA	13402.1	0	NA	NA
42842	27	M	NA	1	1.14	36.12	1	11.5905	0.021	118.567	174	88	1	no	2	16388.2	19554	0.71	118.567
42843	56	M	NA	4	1.41	28.8	1	8.66394	397	55.0477	30	31	1	no	2	22331.5	21995.4	1.12	55.0477
42844	68	M	NO	3	5	27.58	1	9.30514	0.011	50.5976	38	28	1	no	2	59356.4	60606.7	1.12	50.5976
42845	80	F	NA	3	NA	37.35	2	6.80002	0.086	NA	NA	NA	2	no	1	37845.9	45097.5	NA	NA
42846	35	M	NA	4	2.91	27.51	2	14.0166	1.11	106.9	17	18	2	no	2	23944.2	24747.7	0.82	106.9
42847	34	M	NA	2	0.71	23.21	2	13.9152	0.078	71.9387	20	21	1	no	2	21719.9	21679.5	1.02	71.9387
42848	53	M	NA	3	0.9	NA	NA	NA	NA	NA	NA	NA	NA	NA	NA	8264.14	8647.82	NA	NA
42849	44	F	NA	5	1.3	NA	NA	NA	NA	NA	NA	NA	NA	NA	NA	7926.71	7875.29	NA	NA
42850	53	M	NO	3	4.5	25.65	1	12.2386	351	93.096	20	21	2	no	2	25841.6	28409.4	0.85	93.096
42851	41	F	NA	3	0.54	NA	NA	NA	NA	NA	NA	NA	NA	NA	NA	7811.22	7802.63	NA	NA
42852	39	F	NA	1	0.58	14.77	NA	NA	0.053	NA	NA	NA	NA	NA	NA	14941.6	16385.9	NA	NA
42853	39	M	NA	4	4.48	36.96	2	NA	NA	NA	NA	NA	NA	no	2	23546.9	24781.8	NA	NA
42854	47	F	NA	4	3.58	34.03	NA	11.1382	0.019	98.3883	18	19	NA	NA	NA	14624.5	15177.5	0.73	98.3883
42855	36	F	NA	5	5	25.9	2	11.7789	0.011	123.313	17	27	1	no	2	72384.7	75847.3	0.52	123.313
42856	20	M	NA	4	0.23	34.39	NA	11.6231	4.8	130.223	23	22	NA	NA	NA	14985.8	15552.4	0.62	130.223
42857	28	M	NA	1	0.61	32.15	1	11.7677	8.55	110.123	22	25	1	no	2	28478	30409.1	0.87	110.123
42858	31	F	NA	4	0.83	17.11	NA	NA	0.052	NA	NA	NA	NA	NA	NA	5471.8	5687.69	NA	NA
42859	50	M	NA	3	5	15.59	NA	NA	0.053	NA	NA	NA	NA	NA	NA	55281.4	55748.1	NA	NA
42860	19	F	NA	1	0.59	17.31	NA	14.849	0.011	104.069	14	17	NA	NA	NA	16301.8	16369.3	0.82	104.069
42861	39	F	NA	3	NA	22.37	NA	NA	0.111	115.188	15	21	NA	NA	NA	57940.3	57845.4	0.6	115.188
42862	58	M	NA	4	NA	23.74	2	13.6757	0.021	91.3197	21	20	1	no	2	21343.3	21225.5	0.81	91.3197
42863	28	F	NA	3	1.86	14.39	NA	NA	0.246	NA	NA	NA	NA	NA	NA	44297.7	45344.4	NA	NA
42864	27	F	NA	4	0.58	NA	NA	NA	NA	NA	NA	NA	NA	NA	NA	8679.98	9685.71	NA	NA
42865	26	M	NA	4	1.66	39.8	2	10.0454	0.148	118.855	19	22	1	no	2	28255.9	28100	0.72	118.855
42866	80	M	NA	3	2.14	38.47	2	6.53094	0.097	54.6555	15	27	2	no	2	31175	34045.6	0.98	54.6555
42867	68	M	NA	4	3.41	25.27	1	12.1372	266	33.1242	13	27	1	yes	2	6367.9	6166.63	1.59	33.1242
42868	43	M	NA	3	3.78	43.7	2	4.23759	0.017	76.504	35	31	1	no	2	90414.5	98779.2	0.92	76.504
42869	64	F	NA	3	1.18	29.28	1	11.964	256	88.7816	15	24	2	no	2	22473.4	23114.1	0.72	88.7816
42870	34	F	NA	1	1.16	27.27	2	13.0732	0.011	118.026	23	28	1	no	2	25990.4	26403.7	0.62	118.026
42871	34	F	NA	3	4.43	15.1	NA	NA	0.09	NA	NA	NA	NA	NA	NA	60302.4	60783.6	NA	NA
42872	31	M	NA	3	0.57	14.72	NA	NA	NA	NA	NA	NA	NA	NA	NA	8982.19	8946	NA	NA
42873	80	M	NA	5	0.61	31.97	2	7.77845	0.083	77.9282	17	22	2	yes	2	20212.6	22470	0.82	77.9282
42874	23	M	NA	2	0.66	NA	NA	NA	NA	NA	NA	NA	NA	NA	NA	11061.1	11448.4	NA	NA
42875	50	M	NA	4	3.87	21.53	NA	NA	0.011	111.763	13	22	NA	NA	NA	38215.5	39524.1	0.52	111.763
42876	75	M	NA	3	NA	29.98	2	9.31745	0.018	84.2425	16	27	1	no	2	27520.3	31039.2	0.72	84.2425
42877	65	F	NA	3	2.59	32.37	2	11.4296	0.988	55.8688	28	25	NA	no	2	92362.8	91890.2	1.05	55.8688
42878	39	F	NA	3	0.68	22.21	2	13.5761	0.432	102.378	23	25	1	no	2	34553.6	36000.8	0.74	102.378
42879	32	F	NA	4	1.27	19.67	NA	NA	0.114	NA	NA	NA	NA	NA	NA	13636.2	13883.9	NA	NA
42880	27	M	NA	3	2.91	22.09	1	13.1941	0.062	118.023	24	26	1	no	2	66597.6	67169.7	0.72	118.023
42881	55	F	NA	2	0	27.52	NA	12.9129	0.034	107.905	21	19	NA	NA	NA	9362.83	9401.58	0.52	107.905
42882	33	M	NA	3	0.24	17.77	NA	NA	NA	NA	NA	NA	NA	NA	NA	8263.55	8230.26	NA	NA
42883	36	M	NA	5	3.87	NA	NA	NA	NA	NA	NA	NA	NA	NA	NA	30026.3	31716	NA	NA
42884	32	M	NA	1	4.23	19.78	NA	NA	0.011	110.524	13	19	NA	NA	NA	17869.4	18415	0.79	110.524
42885	38	F	NA	2	2.69	14.77	NA	NA	0.011	NA	NA	NA	NA	NA	NA	8848.43	8670.79	NA	NA
42886	37	M	NA	3	5	16.74	NA	NA	NA	NA	NA	NA	NA	NA	NA	70988.2	77750.1	NA	NA
42887	48	M	NA	1	1.65	19.31	NA	NA	NA	NA	NA	NA	NA	NA	NA	10237.5	11292.7	NA	NA
42888	79	F	NA	1	1.81	NA	NA	NA	NA	NA	NA	NA	NA	NA	NA	12787.8	0	NA	NA
42889	43	M	NA	3	1.01	20	NA	NA	0.061	125.941	13	16	NA	NA	NA	25051.4	25186.1	0.42	125.941
42890	29	F	NA	1	2.33	29.16	2	12.2098	0.044	97.0093	34	24	1	no	2	36551.6	38215.7	0.82	97.0093
42891	43	F	NA	2	NA	17.21	NA	NA	0.018	NA	NA	NA	NA	NA	NA	15847.5	16123	NA	NA
42892	21	F	NA	2	1.65	16.4	NA	NA	NA	NA	NA	NA	NA	NA	NA	11307.8	11703.8	NA	NA
42893	33	M	NA	4	4.64	NA	NA	NA	NA	NA	NA	NA	NA	NA	NA	11797	11967.2	NA	NA
42894	37	M	NA	1	1.36	NA	1	NA	76.1	110.017	17	23	NA	no	2	36551.6	38215.7	0.72	110.017
42895	45	F	NA	1	1.45	17.19	NA	NA	0.016	NA	NA	NA	NA	NA	NA	9265.23	9331.07	NA	NA
42896	38	M	NA	1	1	25.78	2	13.6233	0.011	121.592	23	24	2	no	2	12061.2	14561.5	0.52	121.592
42897	26	M	NA	3	0.03	35.38	1	8.2977	3.56	128.35	30	21	2	no	2	30711.4	30723.8	0.57	128.35
42898	58	M	NA	4	5	30.75	1	11.1513	100	94.9279	28	24	1	no	2	11011.9	10818.3	0.72	94.9279
42899	37	F	NA	1	1.64	NA	NA	NA	NA	NA	NA	NA	NA	NA	NA	5178.04	5210.76	NA	NA
42900	63	M	NA	4	5	36.77	2	6.28574	0.028	47.2585	24	31	1	no	2	7237.07	7073.79	1.22	47.2585
42901	32	F	NA	4	3.92	44.23	2	5.15835	0.033	111.16	30	24	2	no	2	19134.4	20436.2	0.72	111.16
42902	57	M	NA	1	0.8	48.45	2	10.7057	0.282	100.418	26	23	2	no	2	15447.9	15971.4	0.62	100.418
42903	26	M	NA	3	1.54	19.64	2	14.5605	4.46	117.269	13	20	1	no	2	90724.6	91503.9	0.75	117.269
42904	47	F	NO	1	2.14	21.3	2	13.7356	0.179	107.725	22	19	1	no	2	22291.9	22029.5	0.62	107.725
42905	39	M	NA	2	0.49	25.68	1	13.5811	67.6	108.482	20	25	1	no	2	22605.7	25216.8	0.72	108.482
42906	56	M	NA	3	4.57	29.15	1	11.0471	2.92	53.3163	34	24	1	no	2	101585	106265	1.15	53.3163
42907	24	M	NA	3	0.91	13.41	NA	NA	0.907	NA	NA	NA	NA	NA	NA	42649.9	43233.5	NA	NA
42908	80	F	NA	3	1.73	27.38	2	13.1335	0.032	84.9878	19	24	2	no	2	36470	39828.2	0.63	84.9878
42909	49	F	NA	3	1.09	NA	NA	NA	NA	NA	NA	NA	NA	NA	NA	22093.1	0	NA	NA
42910	27	M	NA	1	2.62	NA	NA	NA	NA	NA	NA	NA	NA	NA	NA	5047.58	4946.1	NA	NA
42911	38	M	NO	3	1.45	20.61	1	14.4693	532	104.671	25	27	2	no	2	27623.9	28816.5	0.82	104.671
42912	46	M	NA	2	1.69	28.8	2	12.4686	0.011	66.1232	30	25	1	no	2	21526.5	23086	1.02	66.1232
42913	44	F	NA	3	0	22.22	NA	14.2021	1.69	78.0142	16	20	NA	NA	NA	60799.7	64679.5	0.9	78.0142
42914	41	F	NA	5	2.73	26.54	1	12.5321	0.018	80.7593	18	20	1	no	2	186296	192771	0.89	80.7593
42915	20	F	NA	2	0.03	17.75	NA	NA	0.064	NA	NA	NA	NA	NA	NA	10874.7	11476.5	NA	NA
42916	31	M	NA	1	1.16	16.4	NA	NA	0.037	NA	NA	NA	NA	NA	NA	14782.1	15909.1	NA	NA
42917	50	M	NA	3	5	17.77	NA	NA	NA	NA	NA	NA	NA	NA	NA	48618.1	55216.6	NA	NA
42918	60	F	NA	1	0.46	32.54	2	11.5618	0.011	91.3116	24	28	2	no	2	8030.08	8792.02	0.72	91.3116
42919	44	M	NA	1	NA	22.78	2	NA	NA	NA	NA	NA	1	no	2	23373.2	24672.6	NA	NA
42920	80	M	NA	3	2.14	24.34	2	9.0357	0.011	46.0102	23	31	2	yes	2	27679.1	29616.9	1.13	46.0102
42921	36	M	NA	3	2.36	NA	NA	NA	NA	NA	NA	NA	NA	NA	NA	11215.1	12775.3	NA	NA
42922	70	M	NA	2	3.53	29.2	1	8.25159	0.074	49.8918	19	22	1	no	2	9828.53	9902.59	1.12	49.8918
42923	37	F	NA	1	2.55	36.75	1	7.08857	97.6	102.155	28	20	1	no	2	22923.6	23288.2	0.75	102.155
42924	35	M	NA	2	1.57	NA	NA	NA	NA	NA	NA	NA	NA	NA	NA	6350.85	7441.13	NA	NA
42925	22	F	NA	2	NA	15.5	NA	NA	0.015	NA	NA	NA	NA	NA	NA	8417.59	8903.56	NA	NA
42926	49	M	NA	3	1.42	NA	1	NA	NA	NA	NA	NA	NA	no	2	29322.5	0	NA	NA
42927	80	F	NO	1	NA	24.03	1	13.1919	13.4	85.4364	25	28	1	no	2	7480.95	9257.39	0.62	85.4364
42928	80	F	NA	1	NA	NA	1	NA	NA	NA	NA	NA	NA	yes	2	8873.66	0	NA	NA
42929	38	F	NA	2	1.06	18.7	NA	14.7585	1.45	111.865	13	18	NA	NA	NA	15251.5	15314.6	0.67	111.865
42930	53	M	NA	1	0.73	19.38	NA	NA	0.051	NA	NA	NA	NA	NA	NA	13768.9	15182.4	NA	NA
42931	27	F	NA	3	0.5	19.3	NA	NA	NA	NA	NA	NA	NA	NA	NA	12294.9	12245.4	NA	NA
42932	44	M	NA	3	5	23.17	2	14.6471	0.029	76.9789	22	31	1	no	2	129047	133678	0.91	76.9789
42933	27	M	NA	1	1.74	15.18	NA	NA	0.011	NA	NA	NA	NA	NA	NA	7975.59	7889.15	NA	NA
42934	61	M	NA	1	0.66	17.33	NA	NA	NA	NA	NA	NA	NA	NA	NA	10580.7	11387.4	NA	NA
42935	26	M	NA	3	5	28.31	1	8.6318	0.011	118.855	34	34	1	no	2	90611.4	90957.1	0.72	118.855
42936	45	M	NA	1	2.28	26.25	NA	NA	0.048	NA	NA	NA	NA	NA	NA	7269.08	7234.88	NA	NA
42937	58	F	NA	1	1.28	32.26	1	11.3627	20.5	60.7778	21	22	1	no	2	24584	25199.9	1.02	60.7778
42938	23	F	NA	3	0.7	16.54	NA	NA	NA	NA	NA	NA	NA	NA	NA	8783.33	9790.35	NA	NA
42939	26	M	NA	4	1.66	34.93	2	11.091	0.121	113.877	45	39	2	no	2	25926.3	26008.4	0.82	113.877
42940	71	F	NO	3	0.69	25.02	1	12.2515	76.6	72.224	14	17	1	no	2	19606	20988.1	0.82	72.224
42941	70	F	NA	3	1.42	28.34	2	12.2193	0.017	63.2869	16	21	2	no	2	31860.2	31487.2	0.92	63.2869
42942	24	M	NA	1	1.36	14.5	NA	NA	0.022	NA	NA	NA	NA	NA	NA	27053.2	29668.2	NA	NA
42943	26	F	NA	2	0.42	NA	NA	NA	NA	NA	NA	NA	NA	NA	NA	5487.43	6352.12	NA	NA
42944	34	F	NA	4	4.83	17.82	NA	NA	0.029	NA	NA	NA	NA	NA	NA	7822.11	8011.88	NA	NA
42945	36	M	NA	3	1.16	14.57	NA	NA	0.011	NA	NA	NA	NA	NA	NA	28058.7	34191.2	NA	NA
42946	62	M	NA	4	2.42	21.84	1	12.8471	0.583	53.9381	23	25	1	yes	1	8567.88	8568.95	1.1	53.9381
42947	66	M	NO	3	5	21.11	1	9.70959	171	58.1449	19	20	1	no	2	40868.5	42345.5	1.01	58.1449
42948	41	M	NA	3	4.75	32.93	2	11.8691	0.018	77.5864	56	30	1	no	2	90414.5	90397.3	0.92	77.5864
42949	60	F	NA	3	5	28.68	2	12.3088	0.011	67.8924	17	21	1	no	2	55604.4	56250.2	0.92	67.8924
42950	47	M	NA	3	5	36.25	1	11.3272	0.034	101.186	27	19	NA	no	2	104634	107617	0.75	101.186
42951	36	M	NA	1	1.36	21.29	NA	NA	NA	NA	NA	NA	NA	NA	NA	8232.08	8210.98	NA	NA
42952	31	M	NA	3	3.54	19.36	NA	NA	NA	NA	NA	NA	NA	NA	NA	39705.9	45196.7	NA	NA
42953	31	F	NA	3	3.85	24.43	2	12.9832	0.017	101.618	19	20	1	no	2	94752.7	94790.9	0.78	101.618
42954	41	F	NA	2	0.94	25.49	NA	NA	0.046	NA	NA	NA	NA	NA	NA	6803.73	7486.66	NA	NA
42955	42	M	NA	3	1.21	NA	NA	NA	NA	NA	NA	NA	NA	NA	NA	11308.4	11296	NA	NA
42956	44	F	NA	2	1.65	25.2	NA	13.5912	0.023	113.106	17	21	NA	NA	NA	11027.6	11364.3	0.57	113.106
42957	30	F	NA	1	3.13	17.61	NA	NA	0.114	NA	NA	NA	NA	NA	NA	9574.07	10531.2	NA	NA
42958	37	M	NA	4	1.85	28.95	2	11.8116	0.042	71.2826	28	29	1	no	2	18414.8	19616.9	1.01	71.2826
42959	53	M	NA	1	NA	18.03	NA	NA	NA	NA	NA	NA	NA	NA	NA	10009.8	11787	NA	NA
42960	62	M	NO	3	5	24.75	2	12.6317	0.016	66.9453	15	20	1	no	2	95352	95049.2	0.92	66.9453
42961	80	F	NA	3	2.59	29.77	2	8.58129	0.078	78.0313	18	23	2	yes	2	36136.8	39464.3	0.73	78.0313
42962	51	F	NA	3	NA	22.57	NA	14.4693	14.9	101.118	23	27	NA	NA	NA	47072.5	47506.1	0.69	101.118
42963	44	F	NA	1	5	22.74	NA	NA	0.015	NA	NA	NA	NA	NA	NA	5188.61	5084.44	NA	NA
42964	31	F	NA	1	1.01	40.13	NA	NA	NA	NA	NA	NA	NA	NA	NA	9668.62	10151.9	NA	NA
42965	40	M	NA	1	1.3	15.88	NA	NA	0.038	NA	NA	NA	NA	NA	NA	8777.02	8929.61	NA	NA
42966	40	M	NA	2	1.17	15.71	NA	NA	NA	NA	NA	NA	NA	NA	NA	11178.2	10953.8	NA	NA
42967	19	M	NA	1	NA	28.32	NA	NA	NA	NA	NA	NA	NA	NA	NA	14295.3	14354.4	NA	NA
42968	40	F	NA	1	0.6	15.93	NA	NA	0.022	NA	NA	NA	NA	NA	NA	10577.5	11374.3	NA	NA
42969	54	F	NA	3	0.5	32.16	2	10.9863	0.011	62.5098	31	24	1	no	2	24472.8	25222.9	1.02	62.5098
42970	33	F	NA	2	2.36	16.63	NA	NA	NA	NA	NA	NA	NA	NA	NA	13754.4	15717.1	NA	NA
42971	28	F	NA	2	0.34	15.58	NA	NA	1.62	NA	NA	NA	NA	NA	NA	10466.8	10436.2	NA	NA
42972	32	F	NA	3	0.75	14.54	NA	NA	0.318	NA	NA	NA	NA	NA	NA	32065.6	33085.3	NA	NA
42973	40	M	NA	3	3.54	23.96	1	10.555	196	102.396	15	22	1	no	2	79636.8	80353.1	0.84	102.396
42974	37	M	NA	3	0.57	30.12	1	7.32735	260	64.2931	58	31	1	yes	2	22515	23648.7	1.1	64.2931
42975	80	M	NA	3	2.76	25.78	2	12.1462	35.8	52.0749	18	26	1	no	2	19678.6	19979.6	1.02	52.0749
42976	36	M	NA	4	1.14	16.22	NA	NA	0.04	NA	NA	NA	NA	NA	NA	12602.2	12831.1	NA	NA
42977	38	F	NA	2	1.06	26.52	2	13.2982	0.022	89.7412	13	18	1	no	2	28271.1	28358.2	0.83	89.7412
42978	72	F	NA	3	1.1	26.35	2	7.5698	0.057	21.5125	22	25	2	yes	2	8872.86	8711.44	2.22	21.5125
42979	38	M	NA	1	0	28.02	2	11.3643	0.021	79.2388	35	21	1	no	2	24613.9	25381.7	0.92	79.2388
42980	56	F	NA	4	1.69	23.02	NA	NA	0.172	61.6377	25	18	NA	NA	NA	14389.4	14580.2	1.02	61.6377
42981	68	M	NA	1	NA	28.62	1	9.0627	0.099	64.1823	18	23	1	no	2	7480.95	7290.55	0.92	64.1823
42982	50	F	NO	3	5	23.97	2	13.7482	0.025	64.2911	34	35	1	no	2	82326.8	82477.4	1.02	64.2911
42983	30	F	NA	4	3.22	18.04	NA	NA	0.011	124.082	14	19	NA	NA	NA	23065.5	23371.2	0.58	124.082
42984	28	M	NA	1	0.58	25.41	1	13.8416	13.7	85.0052	23	24	1	no	2	31733.9	32582.3	0.92	85.0052
42985	48	F	NA	3	0.95	25.75	1	6.81802	7.37	65.2007	19	19	2	no	2	19060.5	18648.2	1.02	65.2007
42986	32	F	NA	4	1.27	29.75	2	13.1913	0.14	96.4059	26	31	NA	no	2	22830	23221.5	0.81	96.4059
42987	61	F	NA	3	4.38	32.38	1	8.06425	0.017	67.4172	24	27	1	no	2	55310.1	57654.9	0.92	67.4172
42988	35	F	NA	3	0.88	15.09	NA	NA	5.88	NA	NA	NA	NA	NA	NA	22482.1	22789.8	NA	NA
42989	49	M	NA	1	NA	18.4	NA	NA	0.051	96.8876	46	85	NA	NA	NA	10783.6	10891.3	0.82	96.8876
42990	23	M	NA	3	2.12	16.59	NA	NA	NA	NA	NA	NA	NA	NA	NA	30400.7	30473	NA	NA
42991	34	F	NA	1	1.93	36.1	2	11.793	0.011	127.526	13	17	1	no	2	20569.3	20346.8	0.49	127.526
42992	34	F	NA	4	3.07	28.83	NA	NA	NA	NA	NA	NA	NA	NA	NA	13456.5	13917.2	NA	NA
42993	38	F	NO	2	2.36	33	1	8.1998	129	34.9642	21	21	1	no	2	14772.3	14808.9	1.81	34.9642
42994	52	M	NA	3	0.55	NA	2	NA	NA	NA	NA	NA	NA	no	2	38148.9	0	NA	NA
42995	26	F	NA	3	1.17	15.47	NA	NA	NA	NA	NA	NA	NA	NA	NA	10629	10815.5	NA	NA
42996	39	M	NA	5	0.06	13.59	NA	NA	1.11	138.856	27	39	NA	NA	NA	30368.8	31116	0.34	138.856
42997	44	F	NA	3	0.59	22.18	1	13.7482	383	67.0587	20	28	1	no	2	21157.1	21325.1	1.02	67.0587
42998	45	M	NA	3	5	24.85	NA	13.9102	0.019	103.072	20	24	NA	NA	NA	56243.9	57826.7	0.74	103.072
42999	45	F	NA	3	5	15.46	NA	NA	0.08	NA	NA	NA	NA	NA	NA	38014.3	38104.8	NA	NA
43000	42	F	NA	1	0.99	NA	NA	NA	NA	NA	NA	NA	NA	NA	NA	3242.59	3631.05	NA	NA
43001	57	F	NA	4	1.17	19.91	2	11.1845	0.021	79.6879	20	22	2	no	2	16870.5	17177.8	0.82	79.6879
43002	38	M	NA	1	0.66	15.48	NA	NA	0.011	NA	NA	NA	NA	NA	NA	13768.9	13614.7	NA	NA
43003	29	F	NA	3	4.01	14.31	NA	NA	0.046	NA	NA	NA	NA	NA	NA	48315.5	56264.8	NA	NA
43004	64	F	NA	3	1.62	38.93	2	7.04614	0.011	66.0113	26	23	1	no	2	23989.8	24268.4	0.92	66.0113
43005	80	F	NA	3	0.14	25.19	7	9.77039	0.029	75.5226	15	31	1	no	2	46088.5	64182.4	0.75	75.5226
43006	33	F	NA	2	3.98	NA	NA	NA	NA	NA	NA	NA	NA	NA	NA	5188.34	5555.08	NA	NA
43007	47	M	NA	5	5	23.74	2	13.2628	0.011	74.3843	79	51	2	no	2	84862.2	86757.6	0.92	74.3843
43008	33	M	NA	3	2.9	41.08	2	10.016	0.021	125.939	17	16	NA	no	2	72384.7	73275.4	0.52	125.939
43009	80	F	NA	3	0.9	40.68	NA	10.0335	5.29	79.3434	42	22	NA	NA	NA	28677	29188.3	0.72	79.3434
43010	19	F	NA	4	1.18	16.67	NA	15.2242	263	90.5529	10	21	NA	NA	NA	13299.1	13556.1	0.92	90.5529
43011	40	F	NA	4	2.17	22.15	NA	10.8689	484	75.1602	17	24	NA	NA	NA	15230.4	15576.2	0.95	75.1602
43012	46	M	NA	1	1.45	18.74	NA	NA	0.016	108.485	17	28	NA	NA	NA	10809.6	11139.6	0.62	108.485
43013	63	F	NA	1	1.85	NA	NA	NA	NA	NA	NA	NA	NA	NA	NA	4981.06	4849.72	NA	NA
43014	36	M	NA	1	0.91	14.03	NA	NA	0.036	NA	NA	NA	NA	NA	NA	11150.4	11097.9	NA	NA
43015	80	M	NA	3	1.92	25	2	9.05608	72.1	43.6637	26	29	9	yes	2	20862.9	21640.5	1.18	43.6637
43016	73	F	NA	3	2.1	21.92	1	10.6562	0.031	68.1889	13	15	1	no	2	44662.2	48443.4	0.85	68.1889
43017	55	F	NA	3	1.15	NA	1	NA	273	73.1951	17	20	1	no	2	31250.9	31151.6	0.89	73.1951
43018	68	F	NA	1	0.7	35	2	8.29549	0.043	86.3217	51	61	2	no	2	5858.77	5685.52	0.72	86.3217
43019	60	M	NA	3	1.46	30.22	2	7.81133	0.467	33.02	63	30	1	no	2	57758.9	64097.9	1.67	33.02
43020	80	F	NA	3	NA	34.33	1	8.1379	0.011	79.3434	25	28	1	no	2	19469.4	23685.5	0.72	79.3434
43021	37	F	NA	3	4.72	31.1	NA	NA	0.019	76.761	27	27	NA	NA	NA	64771.5	66321.4	0.95	76.761
43022	46	F	NA	4	0.8	25.45	1	10.1579	0.079	100.748	14	18	2	yes	2	21944.9	21853.2	0.72	100.748
43023	71	M	NA	1	4.75	31.71	2	8.16159	0.011	83.0141	31	27	2	no	1	5992.01	5814.81	0.82	83.0141
43024	52	M	NA	2	5	30.56	1	8.97214	138	110.91	29	29	1	no	2	14963.4	14787.2	0.51	110.91
43025	80	F	NA	3	0.88	25.11	1	9.30349	0.155	58.9938	23	28	1	no	2	28968.6	32598.5	0.92	58.9938
43026	46	M	NA	1	1.45	34.37	2	11.1349	0.011	114.948	102	60	1	no	2	15447.9	15971.4	0.52	114.948
43027	37	F	NA	2	NA	13.11	NA	NA	0.028	NA	NA	NA	NA	NA	NA	9046.95	9502.7	NA	NA
43028	45	M	NA	3	3.13	21.4	NA	NA	NA	NA	NA	NA	NA	NA	NA	47855.6	54606.7	NA	NA
43029	80	M	NA	2	2.05	27.28	1	NA	NA	NA	NA	NA	1	no	2	13320.6	14144.3	NA	NA
43030	72	M	NA	3	1.15	30.89	2	7.79994	228	54.4392	17	22	1	no	2	10475.8	10452.2	1.03	54.4392
43031	80	F	NA	1	3.43	19.5	2	15.06	0.011	59.7785	24	33	2	no	2	9049.86	10421.6	0.91	59.7785
43032	26	M	NA	3	0.87	40.87	1	9.0069	230	113.877	47	32	1	no	2	38834.2	40261.2	0.82	113.877
43033	38	F	NA	4	0.3	19.23	NA	NA	NA	NA	NA	NA	NA	NA	NA	12038.1	11559.7	NA	NA
43034	28	M	NA	1	2.45	19.78	NA	NA	0.011	NA	NA	NA	NA	NA	NA	14323.5	15708	NA	NA
43035	40	F	NA	1	3.2	29.24	NA	12.563	0.071	119.896	16	23	NA	NA	NA	10727	11054.5	0.52	119.896
43036	56	F	NA	4	1.69	64.8	2	4.84463	2.34	69.8272	23	20	2	no	2	22105.5	22859.7	0.92	69.8272
43037	54	F	NA	4	0.73	32.55	2	10.6455	0.011	62.5098	12	21	1	no	2	25806.8	25664.4	1.02	62.5098
43038	31	F	NA	3	2.74	NA	NA	NA	NA	NA	NA	NA	NA	NA	NA	14446.5	15523.8	NA	NA
43039	26	M	NA	4	0.59	NA	NA	NA	NA	NA	NA	NA	NA	NA	NA	8884.29	9004.84	NA	NA
43040	61	M	NA	1	2.01	15.58	NA	NA	0.011	NA	NA	NA	NA	NA	NA	15207	15471.3	NA	NA
43041	38	M	NO	3	1.45	28.76	1	12.0416	406	109.247	21	20	1	no	2	43692	44016.2	0.72	109.247
43042	44	M	NA	3	4.31	28.06	NA	NA	0.051	104.738	16	22	NA	NA	NA	57373.3	57681.8	0.72	104.738
43043	43	F	NA	1	0.63	17.58	NA	NA	0.111	NA	NA	NA	NA	NA	NA	12354.8	12734.5	NA	NA
43044	28	M	NA	3	3.98	23.46	1	13.67	88.9	120.6	13	14	1	no	2	98671.8	102154	0.66	120.6
43045	33	F	NA	3	5	NA	NA	NA	NA	NA	NA	NA	NA	NA	NA	30378.6	0	NA	NA
43046	38	M	NA	3	1.24	19.32	NA	NA	2.54	NA	NA	NA	NA	NA	NA	25679.6	25896.5	NA	NA
43047	71	F	NA	5	NA	22.15	1	NA	0.091	22.9056	35	34	2	yes	2	37167.1	46070.2	2.12	22.9056
43048	39	M	NA	4	NA	30.63	NA	13.2661	0.621	78.6841	18	27	NA	NA	NA	14608.9	14722.1	0.92	78.6841
43049	73	F	NA	4	1.1	40.26	2	6.93594	707	78.0688	11	14	2	yes	2	11869.6	12335.6	0.76	78.0688
43050	44	F	NO	4	3.57	27.67	2	12.9344	0.011	108.322	16	22	NA	no	2	30227.9	32769.2	0.65	108.322
43051	50	M	NA	4	NA	36.24	2	7.63059	1.05	106.045	15	19	1	no	2	25996.2	26456.3	0.61	106.045
43052	48	F	NA	2	1.16	27.11	NA	NA	0.036	73.8636	22	24	NA	NA	NA	14646.7	14965.5	0.92	73.8636
43053	52	M	NA	1	1.47	29.37	1	12.5158	0.011	71.817	43	33	NA	no	2	15222.7	16748.2	0.92	71.817
43054	64	F	NA	5	NA	NA	NA	NA	NA	NA	NA	NA	NA	NA	NA	14624.5	0	NA	NA
43055	39	M	NA	3	1.9	20.96	NA	NA	3.58	113.952	17	21	NA	NA	NA	57373.3	57681.8	0.62	113.952
43056	18	M	NA	1	0.9	29.05	2	12.7678	0.011	132.065	17	18	2	no	2	15447.9	15971.4	0.62	132.065
43057	28	F	NA	3	0.15	17.31	NA	NA	NA	NA	NA	NA	NA	NA	NA	10760.1	11785.1	NA	NA
43058	33	M	NA	1	1.16	18.57	NA	NA	0.04	NA	NA	NA	NA	NA	NA	7088.75	7139.12	NA	NA
43059	45	M	NA	3	1.48	16.37	NA	NA	1.76	NA	NA	NA	NA	NA	NA	14406.1	14440.3	NA	NA
43060	39	M	NA	3	5	25.28	2	13.1311	0.025	103.525	21	23	1	no	2	55681.9	57041.5	0.83	103.525
43061	33	F	NA	1	0.69	17.07	NA	NA	NA	NA	NA	NA	NA	NA	NA	8952.49	9822.5	NA	NA
43062	44	M	NA	3	5	25.9	2	12.7323	0.029	75.9685	31	27	1	no	2	142249	148504	0.92	75.9685
43063	66	M	NA	2	0.59	NA	1	11.9482	162	57.4565	37	33	1	yes	2	7297.43	8079.51	1.02	57.4565
43064	33	F	NA	3	0.8	26.66	1	NA	NA	NA	NA	NA	NA	no	2	47963	47982.4	NA	NA
43065	55	F	NA	1	5	28.22	2	13.7049	0.015	115.76	16	20	2	no	2	17102.3	16917.3	0.42	115.76
43066	80	M	NA	4	0.8	NA	1	NA	NA	NA	NA	NA	NA	no	2	13104.9	0	NA	NA
43067	30	F	NA	1	3.82	27.73	1	12.6216	0.034	122.706	28	28	1	no	2	28272.1	28721.7	0.6	122.706
43068	32	F	NA	4	1.27	20.75	NA	NA	NA	NA	NA	NA	NA	NA	NA	13636.2	13883.9	NA	NA
43069	33	F	NA	4	3.49	13.99	NA	NA	0.041	NA	NA	NA	NA	NA	NA	9646.99	10832.3	NA	NA
43070	47	M	NA	3	5	21.97	NA	NA	0.021	102.554	17	19	NA	NA	NA	58962.3	62267	0.72	102.554
43071	45	F	NA	2	2.29	29.64	2	11.9111	0.022	99.7803	26	23	1	no	2	17743.8	18373.6	0.73	99.7803
43072	36	M	NA	1	0.7	22.11	NA	NA	0.034	NA	NA	NA	NA	NA	NA	9060.29	9014.33	NA	NA
43073	75	M	NO	3	1.57	26.23	1	8.5677	44.8	56.6092	17	22	1	no	2	13578.1	13387.6	0.98	56.6092
43074	43	M	NO	3	1.99	24.03	1	12.9816	253	76.504	24	24	1	no	2	88836.1	92556.6	0.92	76.504
43075	61	M	NA	1	0.88	24.68	NA	NA	0.023	NA	NA	NA	NA	NA	NA	8588.54	8416.11	NA	NA
43076	45	M	NA	3	1.45	28.36	NA	NA	NA	NA	NA	NA	NA	NA	NA	62362	62210.9	NA	NA
43077	35	F	NA	1	0.95	32.22	2	NA	0.011	71.4352	25	26	1	no	2	7480.95	7921.35	1.02	71.4352
43078	44	M	NA	3	5	27.89	1	11.1287	0.534	64.0115	13	25	1	no	2	134969	134943	1.06	64.0115
43079	68	M	NA	3	4.9	27.28	2	11.7941	0.017	56.6549	34	35	1	no	2	49331	50486	1.02	56.6549
43080	78	M	NA	3	2.19	22.38	2	10.6641	0.02	59.8285	25	24	NA	no	2	32104.3	35060.5	0.92	59.8285
43081	50	F	NA	3	3.15	NA	NA	NA	NA	NA	NA	NA	NA	NA	NA	23353.8	24101.5	NA	NA
43082	32	M	NA	2	NA	14.86	NA	NA	0.011	NA	NA	NA	NA	NA	NA	13163.1	12898.8	NA	NA
43083	44	M	NA	3	5	16.29	NA	NA	NA	NA	NA	NA	NA	NA	NA	81870.9	82931.3	NA	NA
43084	59	F	NO	3	1.83	32.06	1	7.41349	0.712	52.2045	22	21	1	no	2	16345.5	17844.4	1.15	52.2045
43085	73	M	NA	4	2.54	30.04	1	11.5197	0.011	52.8157	40	37	NA	no	2	12084.9	13219.1	1.05	52.8157
43086	43	M	NA	3	5	24.91	2	12.9753	0.029	101.058	17	21	1	no	2	105878	105858	0.82	101.058
43087	47	M	NA	5	5	27.45	2	13.6577	0.036	98.2584	19	21	1	no	2	67939.6	69498.2	0.82	98.2584
43088	58	F	NA	4	1.94	18.28	NA	NA	0.08	NA	NA	NA	NA	NA	NA	8995.36	10486.1	NA	NA
43089	29	F	NA	5	3.3	25.56	2	12.3903	0.011	134.859	14	22	2	no	2	96555.3	100882	0.46	134.859
43090	40	M	NA	1	0.7	20.21	NA	NA	0.095	NA	NA	NA	NA	NA	NA	8050.76	8157.34	NA	NA
43091	47	F	NA	1	1.45	31.91	2	11.8942	0.011	100.043	36	39	2	no	2	16631	16879.2	0.72	100.043
43092	48	F	NA	5	0.58	31.11	2	8.66045	0.051	106.971	17	15	1	no	2	24786.5	24946.6	0.62	106.971
43093	52	M	NA	1	NA	32.84	2	11.586	0.011	105.135	17	19	2	no	2	7519	7430.48	0.6	105.135
43094	33	F	NA	5	0.8	16.39	NA	NA	0.685	NA	NA	NA	NA	NA	NA	32154.1	32410.7	NA	NA
43095	33	M	NA	1	4.37	26.31	1	9.34225	13.8	108.413	33	30	1	no	2	36551.6	38215.7	0.82	108.413
43096	50	M	NA	3	5	24.66	1	13.1193	0.03	98.2215	27	21	1	no	2	66464.9	67674.9	0.77	98.2215
43097	80	F	NA	3	1.16	NA	2	NA	0.112	58.9938	20	21	2	no	2	23291.3	29874.1	0.92	58.9938
43098	41	F	NA	3	4.01	26.26	NA	13.2982	31.3	77.5864	30	79	NA	NA	NA	66291.1	66130.4	0.92	77.5864
43099	70	M	NA	3	2.14	27.53	1	11.2501	0.034	60.8787	29	28	2	no	2	34961.9	34680.5	0.95	60.8787
43100	34	F	NA	3	1.43	30.62	2	11.3733	0.017	85.9965	48	34	1	no	2	23499.3	25992.1	0.88	85.9965
43101	37	M	NA	2	0.75	16.55	NA	NA	NA	NA	NA	NA	NA	NA	NA	8279.1	8533.57	NA	NA
43102	23	M	NA	3	4.08	15.92	NA	NA	NA	NA	NA	NA	NA	NA	NA	39498.2	44026.7	NA	NA
43103	40	M	NA	3	1.06	NA	NA	NA	NA	NA	NA	NA	NA	NA	NA	12944.2	12808.4	NA	NA
43104	25	M	NA	1	2.5	16.45	NA	NA	0.011	NA	NA	NA	NA	NA	NA	14064.6	14290.9	NA	NA
43105	32	F	NA	4	1.08	20.93	NA	NA	NA	NA	NA	NA	NA	NA	NA	10210.6	10185.2	NA	NA
43106	47	F	NA	3	0.07	30.74	2	7.51084	699	77.4262	27	23	2	no	2	109243	113818	0.89	77.4262
43107	30	M	NA	5	NA	NA	NA	NA	NA	NA	NA	NA	NA	NA	NA	12454.4	0	NA	NA
43108	58	M	NA	1	4.03	NA	NA	NA	NA	NA	NA	NA	NA	NA	NA	10536.6	10719.8	NA	NA
43109	51	F	NA	3	3.71	14.56	NA	NA	0.011	112.422	13	21	NA	NA	NA	33315.2	33909.2	0.5	112.422
43110	35	F	NA	2	2.86	16.8	NA	NA	0.076	NA	NA	NA	NA	NA	NA	9968.41	9764.68	NA	NA
43111	45	F	NA	2	0.93	34.02	1	11.343	0.079	101.458	26	20	2	no	2	4995.52	5742.56	0.72	101.458
43112	23	M	NO	3	1.57	22.95	1	13.3027	199	88.0439	24	21	1	no	2	81517.4	84512.9	0.92	88.0439
43113	29	F	NA	4	0.79	18.55	NA	NA	NA	NA	NA	NA	NA	NA	NA	4444.53	4504.84	NA	NA
43114	59	M	NA	3	0.7	37.25	1	6.5157	129	90.3152	50	28	1	no	2	38786.5	38588	0.82	90.3152
43115	80	F	NA	3	5	23.18	1	10.3396	0.025	29.7661	26	25	1	yes	2	28968.6	32598.5	1.62	29.7661
43116	35	F	NA	3	1.65	21.73	2	14.7202	0.121	115.392	11	16	1	no	2	31496.9	31941.5	0.65	115.392
43117	33	M	NA	3	5	19.7	1	14.5858	0.011	120.813	18	17	NA	no	2	60415.6	60863.8	0.59	120.813
43118	48	M	NA	4	2.02	16.98	NA	NA	NA	NA	NA	NA	NA	NA	NA	20258.1	19885	NA	NA
43119	45	F	NA	3	5	38.2	2	7.0208	0.072	86.6964	23	16	1	no	2	75231	78517.7	0.82	86.6964
43120	39	M	NA	1	1.99	20.61	NA	NA	0.011	NA	NA	NA	NA	NA	NA	8318.82	8279.68	NA	NA
43121	34	M	NA	1	1.89	NA	NA	NA	NA	NA	NA	NA	NA	NA	NA	7874.16	0	NA	NA
43122	37	F	NA	1	2.55	25.86	NA	NA	0.35	NA	NA	NA	NA	NA	NA	9668.93	10665.5	NA	NA
43123	38	F	NA	2	1.74	NA	1	NA	NA	NA	NA	NA	NA	yes	1	6295.01	0	NA	NA
43124	46	F	NA	3	1.15	44.4	2	6.9398	0.027	105.752	11	18	2	no	2	26076.2	27011.9	0.67	105.752
43125	35	F	NA	4	2.91	14.07	NA	NA	0.098	NA	NA	NA	NA	NA	NA	9646.99	10314.9	NA	NA
43126	45	M	NA	3	2.91	17.7	NA	NA	0.026	109.249	15	23	NA	NA	NA	53599.4	53469.5	0.62	109.249
43127	53	F	NA	4	0.97	29.04	2	8.6599	0.06	71.3143	30	36	2	yes	2	21630.1	22368.1	0.92	71.3143
43128	31	F	NO	4	2.37	20.56	1	NA	NA	NA	NA	NA	1	no	2	5967.68	6305.74	NA	NA
43129	30	F	NA	3	2.22	NA	NA	NA	NA	NA	NA	NA	NA	NA	NA	15363.2	16227.7	NA	NA
43130	42	M	NA	5	2.17	19.22	NA	NA	NA	NA	NA	NA	NA	NA	NA	33408.9	33866.1	NA	NA
43131	64	M	NA	3	2.22	33.9	1	8.49459	0.089	84.568	25	25	1	yes	2	49517.6	49705.5	0.9	84.568
43132	27	F	NA	4	1.37	16.52	NA	NA	0.644	NA	NA	NA	NA	NA	NA	17664.7	19299.6	NA	NA
43133	46	M	NA	3	2.19	28.45	1	8.21559	175	53.2528	24	26	1	no	2	92720.1	101728	1.22	53.2528
43134	38	F	NA	4	3.94	24.55	2	13.8686	0.293	79.2388	40	27	1	no	2	23944.2	24354.8	0.92	79.2388
43135	32	F	NA	3	0.05	NA	NA	NA	NA	NA	NA	NA	NA	NA	NA	6935.87	6863.1	NA	NA
43136	27	F	NA	2	1.95	19	NA	NA	0.011	NA	NA	NA	NA	NA	NA	12938.6	15241.4	NA	NA
43137	53	M	NA	1	1.16	17.14	NA	NA	0.017	103.279	14	24	NA	NA	NA	15891.3	16237.1	0.62	103.279
43138	20	M	NO	4	0.23	25.35	2	9.86645	0.598	123.972	47	93	1	no	2	23532.3	23741.6	0.72	123.972
43139	49	M	NA	1	1.15	31.25	2	11.5899	0.293	114.012	17	17	2	no	2	21249.1	21460.6	0.5	114.012
43140	41	M	NA	3	3.57	40.26	2	5.36921	0.011	76.5789	39	25	2	no	2	94759.3	94741.3	0.93	76.5789
43141	24	M	NA	3	0.91	18.23	NA	NA	NA	NA	NA	NA	NA	NA	NA	39008	39692.5	NA	NA
43142	44	F	NA	1	2.26	29.89	1	11.9736	16.5	68.6836	30	23	1	yes	2	11503.2	12336.6	1	68.6836
43143	80	F	NA	4	1.26	NA	2	NA	NA	NA	NA	NA	2	yes	2	11413.5	11861.5	NA	NA
43144	45	F	NA	3	1.18	23.69	1	12.6322	274	86.6964	24	20	1	no	2	40810.4	42199.8	0.82	86.6964
43145	24	M	NA	1	1.46	NA	NA	NA	NA	NA	NA	NA	NA	NA	NA	8825.59	9313.95	NA	NA
43146	35	F	NA	1	1.21	20.59	NA	NA	NA	NA	NA	NA	NA	NA	NA	14941.6	16385.9	NA	NA
43147	43	F	NA	2	5	16.6	NA	NA	0.011	117.396	13	21	NA	NA	NA	9472.45	9678.61	0.52	117.396
43148	36	M	NA	3	0.58	22.77	NA	13.9833	0.986	116.379	17	21	NA	NA	NA	31719.1	33743.1	0.62	116.379
43149	35	M	NA	4	2.45	20.65	NA	NA	NA	NA	NA	NA	NA	NA	NA	10877.6	11884.4	NA	NA
43150	33	M	NA	3	5	16.24	NA	NA	NA	NA	NA	NA	NA	NA	NA	31654.6	33363.2	NA	NA
43151	50	M	NA	4	5	26.73	1	13.0677	180	72.8331	19	25	1	no	2	22436.1	24207	0.92	72.8331
43152	34	M	NA	5	2.16	NA	NA	NA	NA	NA	NA	NA	NA	NA	NA	8923.04	0	NA	NA
43153	64	M	NA	4	1.57	31.98	1	7.56539	335	62.7006	16	20	1	no	2	10497.3	11046.5	0.96	62.7006
43154	19	M	NA	2	0	22.69	1	NA	249	127.837	22	20	1	no	2	9898.77	9782.24	0.67	127.837
43155	80	M	NA	3	5	NA	2	NA	NA	NA	NA	NA	NA	yes	1	25362.9	0	NA	NA
43156	43	F	NA	2	1.46	38.37	NA	8.80725	0.022	102.894	22	25	NA	NA	NA	8953.89	9101.19	0.72	102.894
43157	51	F	NA	1	NA	35.86	1	NA	NA	NA	NA	NA	1	no	2	27883.9	28557.1	NA	NA
43158	26	M	NA	1	0.91	NA	NA	NA	NA	NA	NA	NA	NA	NA	NA	6779.88	7479.95	NA	NA
43159	25	F	NA	2	1.11	NA	NA	NA	NA	NA	NA	NA	NA	NA	NA	6850.59	7512.79	NA	NA
43160	33	F	NA	2	NA	18.38	NA	NA	NA	NA	NA	NA	NA	NA	NA	6072.39	6882.68	NA	NA
43161	44	F	NA	3	0.81	14.59	NA	NA	0.023	NA	NA	NA	NA	NA	NA	36467.3	36320.4	NA	NA
43162	40	F	NA	1	0.62	29.13	2	12.4258	0.036	119.896	36	33	2	no	2	15981.9	16367.7	0.52	119.896
43163	23	F	NA	1	1.03	16.07	NA	NA	0.32	NA	NA	NA	NA	NA	NA	12963	13951.3	NA	NA
43164	48	M	NA	3	0	NA	NA	NA	NA	NA	NA	NA	NA	NA	NA	7503.71	7424.98	NA	NA
43165	49	F	NA	3	1.14	25.05	1	13.2273	295	105.119	10	15	1	no	2	36632.6	36869.2	0.64	105.119
43166	49	F	NA	3	5	29.78	2	8.319	0.235	66.3131	21	25	1	yes	1	125286	131059	1	66.3131
43167	38	M	NA	3	1.83	22.57	2	13.4788	0.016	104.671	24	21	1	no	2	74833.8	74863.9	0.82	104.671
43168	78	M	NO	1	1.28	30.78	1	11.0866	0.017	79.0308	15	20	1	no	2	10263.8	11189.8	0.82	79.0308
43169	52	M	NA	3	3.65	22.6	1	13.1711	289	63.3942	28	36	1	no	2	102792	104664	1.02	63.3942
43170	50	M	NA	3	5	29.21	1	11.6985	0.011	72.8331	17	19	1	no	2	90152.2	93474.1	0.92	72.8331
43171	30	M	NA	2	0.73	NA	NA	NA	NA	NA	NA	NA	NA	NA	NA	9083.66	0	NA	NA
43172	47	F	NO	3	5	28.93	2	8.92255	0.299	67.2513	24	23	1	no	2	88460.3	90029	1	67.2513
43173	34	M	NA	3	NA	30.49	1	10.3705	0.425	58.5158	33	39	1	no	2	77499.8	81565.5	1.21	58.5158
43174	49	M	NA	5	5	30.42	1	11.5697	289	96.8876	41	36	2	no	2	69925.9	71487.7	0.82	96.8876
43175	39	M	NA	1	1.99	27.75	2	12.2188	1.01	103.938	28	25	1	no	2	21807.7	22510.5	0.82	103.938
43176	37	M	NA	3	4.25	32.52	2	12.2357	0.024	122.449	8	16	2	no	2	94185.8	95033	0.52	122.449
43177	35	F	NA	3	1.61	26.45	1	13.2093	0.023	91.6525	28	27	2	no	2	23875.9	24065.5	0.83	91.6525
43178	35	F	NA	4	2.52	NA	NA	NA	NA	NA	NA	NA	NA	NA	NA	11426.9	12363.3	NA	NA
43179	80	F	NA	3	2.7	NA	2	NA	NA	NA	NA	NA	NA	no	2	27520.3	0	NA	NA
43180	45	F	NA	4	4.96	35.64	2	8.30504	0.016	75.4367	16	22	2	no	2	11011.9	10804.9	0.92	75.4367
43181	28	F	NA	3	0.07	16.27	NA	NA	1.36	NA	NA	NA	NA	NA	NA	13767	13711.6	NA	NA
43182	41	F	NA	5	0.61	18.31	NA	NA	NA	NA	NA	NA	NA	NA	NA	7120.59	7208.01	NA	NA
43183	25	M	NA	1	2.5	NA	NA	NA	NA	NA	NA	NA	NA	NA	NA	5246.38	5578.44	NA	NA
43184	38	M	NA	3	5	NA	NA	NA	NA	NA	NA	NA	NA	NA	NA	19392.4	21620.7	NA	NA
43185	77	M	NA	3	3.85	20.59	1	13.2645	0.011	89.1916	27	42	1	no	2	23200.1	22778	0.58	89.1916
43186	67	M	NO	3	2.43	32.72	1	6.78404	0.015	88.3125	27	23	1	no	2	49517.6	50676.9	0.74	88.3125
43187	80	M	NA	3	5	25.64	2	8.98959	134	79.5581	15	21	1	yes	2	30849.3	31479.9	0.77	79.5581
43188	32	F	NA	5	2.33	17.65	NA	NA	NA	NA	NA	NA	NA	NA	NA	9802.25	9952.61	NA	NA
43189	48	M	NA	3	5	28.6	1	8.84725	0.019	65.2007	44	33	1	no	2	116710	118595	1.02	65.2007
43190	20	F	NA	1	2.12	25.11	1	12.4882	0.011	120.936	18	19	1	no	2	8616.63	9116.44	0.72	120.936
43191	37	F	NA	2	NA	25.35	2	13.1351	0.112	115.565	19	21	1	no	2	11978.8	11837.8	0.62	115.565
43192	43	M	NA	3	4.66	16.51	NA	NA	NA	NA	NA	NA	NA	NA	NA	12311.6	13954	NA	NA
43193	33	M	NA	3	4.55	43.97	2	8.84178	0.011	123.636	30	43	1	no	2	80878.6	82691.4	0.55	123.636
43194	27	F	NA	1	0.64	15.91	NA	NA	0.097	NA	NA	NA	NA	NA	NA	9265.23	9663.13	NA	NA
43195	80	M	NA	4	1.66	24.1	2	9.25004	0.011	84.1184	15	22	NA	no	2	24487.4	24778.6	0.65	84.1184
43196	30	F	NA	1	0.53	15.33	NA	NA	0.165	NA	NA	NA	NA	NA	NA	13754.4	14803.1	NA	NA
43197	57	F	NA	4	0.57	22.92	NA	NA	0.07	NA	NA	NA	NA	NA	NA	10194	10268.4	NA	NA
43198	25	M	NA	3	1.73	24.13	2	12.986	0.077	70.7243	26	26	1	no	2	95268.7	104009	1.09	70.7243
43199	22	F	NA	1	0.79	18.76	1	14.8305	0.131	134.377	17	17	1	no	2	22823	23050.1	0.54	134.377
43200	44	F	NA	4	5	NA	2	NA	NA	NA	NA	NA	NA	no	2	30227.9	0	NA	NA
43201	38	M	NA	3	1.86	21.9	NA	14.453	0.533	121.592	12	19	NA	NA	NA	59420	60882	0.52	121.592
43202	34	F	NA	3	1.43	30.04	2	12.2076	0.017	117.406	12	14	1	no	2	37168.3	37183.3	0.63	117.406
43203	37	F	NA	3	0.37	NA	NA	NA	NA	NA	NA	NA	NA	NA	NA	14913.2	15646.7	NA	NA
43204	80	F	NA	1	NA	24.66	1	9.27025	0.011	90.5262	14	24	1	no	2	9634.11	11094.5	0.52	90.5262
43205	24	F	NA	1	2.3	30.64	2	11.5005	0.011	126.615	21	23	1	no	2	25876.3	26133.8	0.62	126.615
43206	34	F	NA	4	3.07	17.07	NA	NA	NA	NA	NA	NA	NA	NA	NA	8599.64	9656.24	NA	NA
43207	26	F	NA	3	NA	NA	NA	NA	NA	NA	NA	NA	NA	NA	NA	11536.6	13102.3	NA	NA
43208	39	F	NA	4	2.15	15.48	NA	NA	NA	NA	NA	NA	NA	NA	NA	16297.3	17632.9	NA	NA
43209	37	M	NA	3	NA	NA	NA	NA	NA	NA	NA	NA	NA	NA	NA	39498.2	0	NA	NA
43210	71	M	NA	5	3.57	24.9	1	12.3307	8.95	85.8656	22	18	1	no	2	31468.4	31397.4	0.74	85.8656
43211	80	F	NA	3	0.69	26.32	2	NA	0.017	67.7993	29	30	NA	no	2	27520.3	30054.4	0.82	67.7993
43212	32	F	NA	4	1.27	28.16	NA	13.0147	0.175	84.8756	20	40	NA	NA	NA	11277.4	11855.9	0.9	84.8756
43213	33	M	NA	3	2.9	14.94	NA	NA	0.049	NA	NA	NA	NA	NA	NA	40324.7	40876.6	NA	NA
43214	53	M	NA	3	4.75	37.15	1	6.95063	0.367	98.3213	20	19	1	no	2	99668.3	99351.7	0.72	98.3213
43215	31	F	NA	4	1.32	35.1	1	11.4865	50.1	116.371	15	22	1	no	2	22830	23596.1	0.69	116.371
43216	48	M	NA	2	1.16	24.94	1	12.4443	29.3	101.836	34	25	1	no	2	35518.7	38092	0.72	101.836
43217	43	M	NA	3	3.78	19.77	NA	NA	0.031	NA	NA	NA	NA	NA	NA	39498.2	44026.7	NA	NA
43218	38	M	NA	3	4.83	16.33	NA	NA	NA	NA	NA	NA	NA	NA	NA	34348.6	35053.1	NA	NA
43219	48	M	NA	3	2.54	15.67	NA	NA	0.017	106.971	14	24	NA	NA	NA	24582.3	24542	0.62	106.971
43220	30	F	NA	1	0.77	15.87	NA	NA	NA	NA	NA	NA	NA	NA	NA	7508.44	8238.11	NA	NA
43221	34	M	NO	3	0.51	24.85	1	12.9022	414	73.6818	20	20	1	no	2	22515	23648.7	1	73.6818
43222	40	F	NA	4	1.94	22.41	NA	NA	0.011	110.851	13	21	NA	NA	NA	22679.1	23455.7	0.66	110.851
43223	52	M	NA	1	5	21.8	NA	NA	0.049	71.817	17	22	NA	NA	NA	15891.3	16237.1	0.92	71.817
43224	41	M	NA	3	3.57	33.41	2	10.7861	0.011	66.1283	26	23	2	no	2	85964.8	85350	1.05	66.1283
43225	52	F	NA	3	5	17.89	NA	NA	0.011	NA	NA	NA	NA	NA	NA	32065.6	36499.8	NA	NA
43226	30	M	NA	3	0.71	17.28	NA	NA	10.6	NA	NA	NA	NA	NA	NA	24805.6	25145.1	NA	NA
43227	32	F	NA	4	5	39.16	2	6.29014	0.055	82.6499	62	26	1	yes	2	22065.5	23222.7	0.92	82.6499
43228	30	F	NA	2	1.13	28.09	NA	12.9101	34.5	76.708	34	21	NA	NA	NA	9432.96	9588.14	0.99	76.708
43229	53	M	NO	5	1.45	28.27	1	8.75559	412	56.2201	18	19	1	no	2	18604	18638	1.12	56.2201
43230	34	M	NA	3	1.7	19.41	1	14.7421	49.8	115.052	16	19	2	no	2	108801	111239	0.67	115.052
43231	39	F	NA	3	5	16.66	NA	NA	NA	NA	NA	NA	NA	NA	NA	45264	45646.2	NA	NA
43232	46	M	NO	3	5	25.65	2	12.4882	0.021	72.0582	30	28	1	no	2	88460.3	90029	0.95	72.0582
43233	63	F	NA	1	4.29	28.34	1	12.2307	466	69.1952	25	20	1	no	2	28374.3	31153.8	0.89	69.1952
43234	44	M	NA	4	0.49	30.24	1	NA	NA	NA	NA	NA	1	no	2	25280.9	25460.2	NA	NA
43235	66	M	NO	1	3.57	32.46	2	8.08408	0.011	50.2271	14	15	1	yes	2	7160.65	7721.62	1.14	50.2271
43236	33	F	NA	3	0.48	17.71	NA	NA	5.21	NA	NA	NA	NA	NA	NA	20078	20352.8	NA	NA
43237	68	M	NA	3	2.45	23.35	1	9.60214	0.024	84.782	21	22	1	no	2	46864.7	47353.4	0.82	84.782
43238	48	M	NA	3	0.99	25.54	1	11.9635	206	47.7393	28	28	1	no	2	27597.2	28753	1.32	47.7393
43239	27	F	NA	4	0.58	15.37	NA	NA	0.771	NA	NA	NA	NA	NA	NA	9802.25	10110.3	NA	NA
43240	72	F	NO	2	3.29	32.79	1	7.99739	2.54	71.7185	19	23	2	no	2	6340.4	7151.78	0.82	71.7185
43241	54	M	NA	1	NA	21.16	2	14.3838	0.011	100.974	8	19	2	no	2	14562	14390.6	0.65	100.974
43242	50	M	NA	3	1.57	21.7	2	9.99759	208	105.479	17	22	2	no	2	24097.2	24574	0.62	105.479
43243	57	M	NA	3	4.75	33.18	2	10.5611	0.079	54.6624	26	23	2	no	2	81663.2	89777.9	1.12	54.6624
43244	77	F	NA	4	NA	30.56	2	NA	NA	NA	NA	NA	2	no	2	14035.5	16194.2	NA	NA
43245	62	M	NA	3	1.07	39.03	1	6.36839	249	61.2656	22	20	1	yes	2	19360.6	19943.4	0.99	61.2656
43246	30	M	NA	4	NA	25.76	1	12.4106	0.254	137.984	10	14	1	no	2	26049.2	26901.8	0.42	137.984
43247	49	F	NO	1	0.98	21.06	2	14.1639	0.146	73.3466	14	20	1	no	2	15233	16759.6	0.92	73.3466
43248	58	M	NA	4	NA	28.55	2	13.4152	0.011	96.7299	22	25	NA	no	2	21343.3	21225.5	0.68	96.7299
43249	43	M	NA	5	NA	19.51	NA	NA	0.011	125.941	27	24	NA	NA	NA	59420	60882	0.42	125.941
43250	55	F	NA	4	NA	20.87	2	10.6827	195	62.0722	16	31	1	no	2	23901.5	24560.2	1.02	62.0722
43251	68	M	NA	3	1.46	28.4	2	8.64759	0.766	92.9505	15	21	2	no	2	25483.2	26623.9	0.62	92.9505
43252	31	F	NA	1	3.87	34.63	2	10.2814	0.011	124.644	14	17	2	no	2	17849.9	17656.9	0.56	124.644
43253	56	M	NA	2	1.27	24.26	NA	NA	0.02	97.1674	13	19	NA	NA	NA	11520.6	11710.1	0.7	97.1674
43254	71	M	NA	3	2.5	23.79	1	8.7308	0.035	82.0385	10	20	1	no	2	34961.9	34325.8	0.85	82.0385
43255	25	M	NA	4	0.23	17.57	NA	NA	NA	NA	NA	NA	NA	NA	NA	9594.81	9712.61	NA	NA
43256	50	M	NA	2	0.87	27.33	2	13.2273	0.341	111.763	55	89	2	no	2	16052.3	16101.8	0.52	111.763
43257	39	M	NA	2	2.12	24.21	NA	NA	0.072	NA	NA	NA	NA	NA	NA	13288.7	13337.5	NA	NA
43258	68	F	NA	1	0.7	30.09	NA	NA	0.051	98.4881	13	19	NA	NA	NA	13093.4	13240	0.52	98.4881
43259	53	F	NA	1	0.58	31.6	2	8.59708	0.011	109.432	32	27	2	no	2	15324.1	15828.1	0.52	109.432
43260	51	M	NA	3	5	18.04	NA	NA	0.021	NA	NA	NA	NA	NA	NA	35057.2	37626.9	NA	NA
43261	74	F	NA	4	3.69	30.14	1	6.68119	0.111	6.99093	41	38	2	yes	2	7968.74	7716.87	5.56	6.99093
43262	50	M	NA	4	0.71	14.29	NA	NA	NA	NA	NA	NA	NA	NA	NA	9636.12	9783.94	NA	NA
43263	27	F	NA	2	2.88	19.66	2	14.4446	0.031	107.848	20	25	1	no	2	15098.2	16735.2	0.76	107.848
43264	49	M	NA	2	5	26.2	1	13.148	0.011	101.123	19	20	1	no	2	19179.2	19465.4	0.72	101.123
43265	53	F	NA	4	0.97	26.48	NA	10.3862	0.046	56.2201	30	33	NA	NA	NA	15148.1	15043.5	1.12	56.2201
43266	28	M	NA	4	0.85	19.02	NA	NA	NA	NA	NA	NA	NA	NA	NA	10289.4	10424.8	NA	NA
43267	24	F	NA	2	0.68	16.13	NA	NA	NA	NA	NA	NA	NA	NA	NA	7992.4	8272.25	NA	NA
43268	40	M	NA	1	0	25.19	1	13.0519	184	113.762	17	24	1	no	2	11754.8	12348.9	0.61	113.762
43269	80	F	NA	3	1.16	36.76	2	6.55739	0.649	58.9938	21	25	1	yes	2	22713.6	26986.6	0.92	58.9938
43270	37	M	NA	1	3.92	NA	1	NA	NA	NA	NA	NA	NA	no	2	36551.6	0	NA	NA
43271	53	F	NA	3	0.69	46.09	1	5.88625	0.144	62.9504	21	20	1	yes	2	29871.2	31665.1	1.02	62.9504
43272	44	M	NA	1	0.43	NA	NA	NA	NA	NA	NA	NA	NA	NA	NA	4975.49	5095.97	NA	NA
43273	33	M	NA	4	2.42	38.04	2	9.76859	0.218	118.858	23	22	1	no	2	29760.9	29596.7	0.62	118.858
43274	32	M	NA	3	4.14	NA	NA	NA	NA	NA	NA	NA	NA	NA	NA	19985.7	21110.3	NA	NA
43275	68	M	NA	4	1.61	28.18	1	8.76239	1.5	84.782	31	25	1	no	2	5742.69	5840.05	0.82	84.782
43276	38	F	NA	2	0.29	15.9	NA	NA	0.201	NA	NA	NA	NA	NA	NA	9867.62	11184.3	NA	NA
43277	28	F	NA	3	4.83	22.64	1	13.6841	0.058	97.6931	28	31	1	no	2	83279.5	90535.8	0.82	97.6931
43278	65	F	NA	4	1.7	16.44	NA	NA	NA	NA	NA	NA	NA	NA	NA	15977.5	16581.5	NA	NA
43279	35	F	NA	4	0.47	18.21	NA	15.2777	1.31	124.182	12	28	NA	NA	NA	16240.5	16854.6	0.52	124.182
43280	45	F	NA	3	5	20.06	1	14.5312	97	101.458	17	19	1	no	1	92495.9	97659.6	0.72	101.458
43281	49	F	NA	3	1.65	30.37	2	NA	0.011	92.405	18	22	2	no	2	119667	119644	0.76	92.405
43282	38	M	NA	3	4.01	24.57	1	13.3539	203	73.4117	15	22	1	no	2	80583.3	80615.7	0.98	73.4117
43283	53	M	NA	1	NA	25.3	1	12.8471	0.021	68.6007	23	22	2	no	2	10203.9	12227.9	0.95	68.6007
43284	55	M	NA	1	0.15	26.96	1	12.0742	0.057	92.8889	30	27	1	no	2	16143	17724.4	0.82	92.8889
43285	24	M	NA	3	3.29	36.1	1	11.2738	123	115.488	32	27	1	no	2	107095	108289	0.82	115.488
43286	23	F	NA	3	0.79	15.58	NA	NA	2.07	NA	NA	NA	NA	NA	NA	12799	12747.5	NA	NA
43287	49	F	NA	4	3.03	37.29	2	NA	NA	NA	NA	NA	NA	yes	2	19637.9	19812.6	NA	NA
43288	61	F	NA	3	1.07	NA	1	NA	269	90.6724	13	17	NA	no	2	24081	26827.6	0.72	90.6724
43289	50	M	NA	2	0.87	15.7	NA	NA	0.087	NA	NA	NA	NA	NA	NA	7822.27	7662.4	NA	NA
43290	25	M	NA	2	0.73	37.54	2	7.37014	0.052	114.223	16	21	NA	no	2	18281.4	18320.1	0.83	114.223
43291	30	F	NA	4	3.22	14.91	NA	NA	0.017	NA	NA	NA	NA	NA	NA	16170.8	16369.4	NA	NA
43292	36	M	NA	3	4.72	18.06	NA	NA	0.032	NA	NA	NA	NA	NA	NA	53713.9	56189.4	NA	NA
43293	54	M	NA	1	2.42	28.12	1	12.9085	0.017	108.666	26	24	1	no	2	11163.5	11330.1	0.52	108.666
43294	63	F	NA	1	NA	36.67	2	7.94027	0.011	76.399	15	17	1	no	2	7480.95	9079.19	0.82	76.399
43295	43	M	NA	2	5	21.49	2	14.5239	0.016	108.004	26	26	1	no	2	22936.8	25423.7	0.67	108.004
43296	65	F	NA	3	2.59	21.4	2	13.3686	1.51	92.9974	22	24	2	no	2	65378.9	77678.2	0.66	92.9974
43297	67	M	NA	1	1.75	31.5	2	7.47025	0.011	85.3797	29	29	1	no	2	5524.58	6116.65	0.82	85.3797
43298	40	M	NA	2	NA	29.47	1	13.1542	68.9	61.5958	21	19	1	no	2	19290.1	23016.4	1.12	61.5958
43299	33	M	NA	3	2.45	NA	1	NA	NA	NA	NA	NA	NA	no	2	66852.2	0	NA	NA
43300	45	F	NA	4	3.49	30.23	2	8.14598	0.017	109.249	23	21	2	no	2	28558.8	28439.5	0.62	109.249
43301	34	F	NA	1	1.45	32	2	8.43729	0.011	109.609	16	23	2	no	2	5284	5785.37	0.72	109.609
43302	73	M	NA	3	2.83	39.98	1	7.49063	0.726	81.2095	20	22	1	yes	2	35101.6	35509.3	0.84	81.2095
43303	58	M	NA	3	NA	24.23	1	NA	0.011	94.9279	22	26	NA	no	2	76996.5	81374.5	0.72	94.9279
43304	38	F	NA	4	1.27	29.07	NA	13.2082	62.1	106.572	30	23	NA	NA	NA	16696.2	16581	0.72	106.572
43305	71	M	NA	3	NA	31.37	1	8.21394	115	93.0312	12	15	2	yes	1	37688.8	39810.7	0.58	93.0312
43306	26	F	NA	3	5	28.28	1	13.3083	0.011	96.2305	16	19	1	no	2	137054	144223	0.84	96.2305
43307	34	F	NA	1	1.45	17.93	NA	NA	NA	NA	NA	NA	NA	NA	NA	9880.28	10242.8	NA	NA
43308	41	F	NA	3	0.77	20.1	NA	14.6493	120	77.5864	17	20	NA	NA	NA	55407.5	55273.3	0.92	77.5864
43309	51	M	NA	3	2.84	31.33	NA	NA	0.011	99.7124	15	18	NA	NA	NA	81407.7	86602.5	0.72	99.7124
43310	70	F	NO	3	1.42	34.44	1	7.23459	0.025	49.8918	25	28	1	no	2	26604	26120	1.12	49.8918
43311	47	M	NA	1	1.07	24.56	2	12.3505	0.055	58.6403	42	41	2	no	2	15222.7	15697.5	1.12	58.6403
43312	50	F	NA	1	NA	NA	2	NA	NA	NA	NA	NA	NA	yes	2	6651	0	NA	NA
43313	80	F	NA	3	4.62	24.96	2	9.97904	0.011	78.0313	20	21	2	no	2	17534.5	18277.8	0.73	78.0313
43314	80	F	NA	4	1.21	21.21	1	NA	0.011	79.3434	15	22	2	no	1	13654	15754.1	0.72	79.3434
43315	46	M	NA	1	4.72	26.49	2	13.7302	0.011	100.593	30	29	1	no	2	22291.9	22624.6	0.78	100.593
43316	39	M	NA	4	NA	21.95	1	14.2146	367	58.2373	18	18	1	no	2	20085.5	21396.7	1.18	58.2373
43317	66	M	NA	3	NA	22.96	1	10.204	0.102	85.9816	19	23	1	no	2	52544.9	53155.2	0.82	85.9816
43318	69	M	NO	3	5	25.47	1	9.02559	528	56.2583	18	27	2	no	2	59356.4	60606.7	1.02	56.2583
43319	27	F	NA	4	0.58	16.84	NA	NA	1.41	NA	NA	NA	NA	NA	NA	10309.4	10242.5	NA	NA
43320	18	F	NA	2	0.85	33.19	1	NA	0.041	69.6288	27	25	1	yes	1	7401.51	7883.78	1.15	69.6288
43321	53	M	NA	3	0.91	22.29	NA	13.8663	0.594	71.3143	69	33	NA	NA	NA	25952.2	25889.4	0.92	71.3143
43322	47	F	NA	1	1.45	29.84	NA	13.544	0.048	114.143	22	20	NA	NA	NA	10727	11054.5	0.52	114.143
43323	37	F	NA	5	2.42	42.91	2	NA	NA	NA	NA	NA	1	no	2	23868.7	24369.7	NA	NA
43324	43	F	NA	4	1.21	24.97	2	13.7723	0.104	87.9231	18	20	2	no	2	22789.3	23363.8	0.82	87.9231
43325	44	F	NA	3	0.27	14.81	NA	NA	0.124	116.574	20	29	NA	NA	NA	24841.4	25435.9	0.52	116.574
43326	25	F	NA	3	0.65	NA	NA	NA	NA	NA	NA	NA	NA	NA	NA	8345	8640.17	NA	NA
43327	33	M	NA	3	3.87	NA	NA	NA	NA	NA	NA	NA	NA	NA	NA	19729.8	20165.3	NA	NA
43328	25	F	NA	4	0.87	15.43	NA	NA	0.084	NA	NA	NA	NA	NA	NA	13401.6	14641.9	NA	NA
43329	37	M	NA	3	5	50.23	2	4.01535	0.017	107.613	93	52	1	no	2	55681.9	57041.5	0.77	107.613
43330	75	M	NA	3	1.14	39.45	1	6.37812	0.029	78.2794	45	52	2	no	2	26343.2	26961.1	0.9	78.2794
43331	38	F	NA	2	1.74	17.95	NA	NA	NA	NA	NA	NA	NA	NA	NA	6177.4	6053.39	NA	NA
43332	38	F	NA	4	0.3	23.64	NA	NA	0.032	NA	NA	NA	NA	NA	NA	9354.89	9157.29	NA	NA
43333	38	F	NA	4	0.95	23.04	1	10.2507	261	71.6403	16	18	1	no	2	20085.5	21396.7	1	71.6403
43334	51	M	NA	3	1.5	NA	2	NA	NA	NA	NA	NA	2	no	2	95352	95049.2	NA	NA
43335	57	M	NA	3	5	31.39	2	NA	NA	NA	NA	NA	NA	no	2	87778.7	91292.7	NA	NA
43336	27	M	NA	4	2.83	25.06	2	13.4788	0.023	115.942	24	18	1	no	2	31759	31583.8	0.76	115.942
43337	58	F	NA	1	1.28	NA	NA	NA	NA	NA	NA	NA	NA	NA	NA	3661.75	3668.93	NA	NA
43338	26	F	NA	3	5	18.86	2	15.0285	0.074	86.2079	16	20	2	no	2	84208.3	90046.8	0.92	86.2079
43339	34	F	NA	1	4.97	23.26	2	13.7971	0.023	118.026	25	33	1	no	2	25596.6	25319.7	0.62	118.026
43340	34	F	NA	2	1.99	20.61	2	13.8522	0.011	109.609	13	15	1	no	2	22720.7	22474.9	0.72	109.609
43341	34	M	NA	3	5	29.9	1	NA	1.17	69.4613	32	22	NA	no	2	55681.9	58085.9	1.05	69.4613
43342	56	M	NA	3	3.57	26.36	1	9.3079	0.011	42.7691	35	41	2	no	2	83459.2	83611.8	1.38	42.7691
43343	66	M	NA	2	1.46	23.17	1	12.9265	284	57.4565	17	20	1	yes	2	6421.42	6542.61	1.02	57.4565
43344	72	M	NA	2	NA	31.8	2	8.71133	0.011	89.9006	58	48	2	no	1	9898.77	10736	0.63	89.9006
43345	42	M	NA	3	0.81	31.79	2	12.2823	0.038	57.0229	28	41	1	no	2	85786.1	85769.8	1.18	57.0229
43346	39	F	NA	4	0.46	21.82	NA	NA	0.059	NA	NA	NA	NA	NA	NA	9755.47	9553.03	NA	NA
43347	39	M	NA	4	4.48	35.63	2	NA	0.178	109.492	13	17	1	no	2	29192.6	29054.9	0.7	109.492
43348	35	F	NA	4	0.82	24.38	NA	13.6233	0.119	117.2	11	19	NA	NA	NA	15977.3	16214.3	0.62	117.2
43349	26	F	NA	2	4.66	45.65	2	10.2017	0.011	124.849	85	79	1	no	2	17027.2	17661.2	0.62	124.849
43350	31	M	NA	1	0.62	30.7	NA	NA	1.6	NA	NA	NA	NA	NA	NA	10961	10842.2	NA	NA
43351	79	F	NA	1	1.81	25.77	2	12.5367	0.018	58.6382	24	26	1	no	2	7329.06	8318.48	0.93	58.6382
43352	80	F	NA	3	4.37	28.83	2	9.11725	0.054	85.4364	17	23	1	no	2	24184.6	29596.5	0.62	85.4364
43353	75	M	NA	3	2.92	17.52	1	10.4852	0.136	53.9364	23	31	1	no	2	35990.3	35674.2	1.02	53.9364
43354	41	F	NA	2	NA	23.08	NA	13.9665	14.6	127.723	24	46	NA	NA	NA	12370.6	12748.3	0.42	127.723
43355	40	M	NA	5	5	15.24	NA	NA	NA	NA	NA	NA	NA	NA	NA	33734.7	36965.5	NA	NA
43356	36	M	NA	4	4.25	25.28	2	13.733	0.057	115.768	26	28	1	no	2	24386	24270.9	0.63	115.768
43357	40	M	NA	3	2.82	21.51	NA	NA	0.173	NA	NA	NA	NA	NA	NA	53713.9	54449	NA	NA
43358	71	M	NO	4	NA	29.37	1	11.5921	0.162	55.4734	24	25	1	no	2	9672.49	9736.52	1.02	55.4734
43359	46	F	NA	3	3.63	21.83	NA	14.6685	0.022	109.661	21	23	NA	NA	NA	30136.9	30087.5	0.6	109.661
43360	40	M	NA	1	0.39	27.57	NA	NA	0.039	128.624	38	28	NA	NA	NA	17527.5	18061.8	0.42	128.624
43361	50	M	NA	3	4.72	22	NA	NA	0.021	102.321	14	18	NA	NA	NA	81407.7	86602.5	0.68	102.321
43362	33	F	NA	1	1.74	39.36	1	11.3092	0.018	82.0714	21	22	1	no	2	20523.2	21071.8	0.92	82.0714
43363	23	M	NA	3	2.18	25.86	2	13.4175	0.026	116.302	25	30	2	no	2	83116.5	87805.1	0.82	116.302
43364	25	M	NA	3	0.19	20.78	2	13.6875	0.058	115.615	33	34	1	no	2	81172.5	84324	0.8	115.615
43365	18	M	NA	1	0.58	22.7	1	9.4328	3.22	132.065	18	20	1	yes	2	15233	15708.1	0.62	132.065
43366	33	M	NA	1	1.26	32.79	2	8.39835	0.044	118.858	22	24	2	no	2	7812.28	7717.33	0.62	118.858
43367	38	M	NA	3	4.83	20.72	1	10.8542	410	108.266	13	16	1	no	2	82333.5	85620.5	0.74	108.266
43368	40	M	NA	2	NA	22.2	NA	13.9018	36.6	107.723	16	19	NA	NA	NA	11057.7	11298.3	0.72	107.723
43369	43	F	NA	3	2.9	16.47	NA	NA	NA	NA	NA	NA	NA	NA	NA	43544.3	43911.9	NA	NA
43370	38	F	NA	2	0.92	35.19	1	8.44059	0.299	101.44	20	25	1	yes	1	23783.6	23526.3	0.75	101.44
43371	26	F	NA	4	0.09	NA	NA	NA	NA	NA	NA	NA	NA	NA	NA	9305.87	9400.19	NA	NA
43372	28	F	NA	3	NA	17.81	1	NA	NA	NA	NA	NA	NA	no	2	85821.2	89965.6	NA	NA
43373	42	M	NA	1	NA	14.44	NA	NA	0.128	NA	NA	NA	NA	NA	NA	10713.4	10899.6	NA	NA
43374	40	M	NA	5	0.96	NA	NA	NA	NA	NA	NA	NA	NA	NA	NA	5849.08	6157.3	NA	NA
43375	47	F	NA	3	5	30.23	1	12.4443	0.035	108.894	13	20	1	no	2	80250.4	82537.6	0.6	108.894
43376	34	F	NA	1	1.45	29.6	2	11.7598	0.018	109.609	27	25	1	no	2	21807.7	22510.5	0.72	109.609
43377	36	M	NA	1	0.7	28.41	NA	NA	0.112	106.152	24	22	NA	NA	NA	11533.5	11885.1	0.82	106.152
43378	30	M	NA	1	0.62	32.5	2	12.8139	0.018	137.984	13	15	2	no	2	14568.2	14713.2	0.42	137.984
43379	52	M	NA	3	5	29.34	2	12.0511	0.063	72.7723	41	25	2	no	2	104240	104431	0.91	72.7723
43380	38	F	NA	4	3.94	25.29	NA	NA	0.04	NA	NA	NA	NA	NA	NA	9802.25	9777.86	NA	NA
43381	25	F	NA	3	4.38	31.05	1	11.8683	0.084	76.6337	45	36	1	no	2	89655.5	89196.7	1.02	76.6337
43382	49	M	NO	3	NA	31.55	2	11.2485	0.015	96.502	16	20	1	no	2	107370	108063	0.83	96.502
43383	51	M	NA	3	5	27.6	2	9.10274	0.069	94.7815	17	22	2	no	2	65649.9	69470	0.84	94.7815
43384	70	M	NA	4	1.01	27.81	1	NA	0.105	87.2539	10	12	NA	no	2	11283.6	11475.7	0.72	87.2539
43385	30	F	NA	1	0.73	20.29	1	NA	NA	NA	NA	NA	1	no	2	23140.7	24709.8	NA	NA
43386	80	M	NA	4	1.66	20.51	1	10.2586	0.011	39.2033	19	28	1	no	1	10832.4	10904.1	1.29	39.2033
43387	51	F	NA	3	4.26	43.9	1	8.94849	1.58	72.3233	31	18	1	no	2	118354	120615	0.92	72.3233
43388	48	M	NO	4	3.11	18.8	NA	NA	0.017	NA	NA	NA	NA	NA	NA	9314.68	9291.51	NA	NA
43389	21	F	NA	3	0.94	NA	NA	NA	NA	NA	NA	NA	NA	NA	NA	12846.7	14560.5	NA	NA
43390	32	F	NA	1	0.96	17.6	NA	NA	0.016	NA	NA	NA	NA	NA	NA	8382.36	8288.45	NA	NA
43391	71	M	NA	3	3.41	31.6	1	7.78139	0.025	59.6921	22	38	1	no	2	31471.1	33576.3	0.96	59.6921
43392	25	M	NA	4	0.23	16.61	NA	NA	8.45	NA	NA	NA	NA	NA	NA	11988.6	12216.8	NA	NA
43393	50	M	NA	5	4.72	22.8	1	10.7102	430	56.8037	20	38	1	no	2	24342.5	24655.4	1.13	56.8037
43394	37	M	NA	2	1.47	15.92	NA	NA	NA	NA	NA	NA	NA	NA	NA	14495.7	15600.9	NA	NA
43395	32	F	NA	1	1.86	18.06	NA	NA	0.011	NA	NA	NA	NA	NA	NA	11758.7	12095.9	NA	NA
43396	49	F	NA	3	1.09	NA	1	NA	NA	NA	NA	NA	NA	no	2	27110.2	0	NA	NA
43397	61	F	NA	2	1.36	21.03	NA	NA	0.054	NA	NA	NA	NA	NA	NA	6177.4	6161.57	NA	NA
43398	50	M	NA	4	4.8	17.26	NA	NA	0.02	NA	NA	NA	NA	NA	NA	11125.1	12492	NA	NA
43399	58	F	NA	4	NA	32.57	2	11.6749	0.094	84.0621	11	15	2	no	2	25246.2	27368.7	0.78	84.0621
43400	80	F	NA	1	0.33	NA	1	NA	NA	NA	NA	NA	NA	no	2	9634.11	0	NA	NA
43401	48	M	NO	3	5	25.1	2	NA	NA	NA	NA	NA	1	no	2	91602.2	94786.1	NA	NA
43402	19	F	NA	4	0.33	29.68	1	12.0208	183	98.2456	10	35	NA	no	2	31500.2	31326.4	0.86	98.2456
43403	36	F	NA	2	1.25	17.6	NA	NA	NA	NA	NA	NA	NA	NA	NA	8040.33	8385.63	NA	NA
43404	67	F	NA	3	1.76	20.68	1	14.1723	165	96.2313	15	19	1	no	2	46122	47594.7	0.57	96.2313
43405	58	M	NA	4	NA	22.25	NA	14.2686	0.042	96.7299	21	29	NA	NA	NA	15897.4	15971.8	0.68	96.7299
43406	40	M	NA	1	0.39	41.05	2	10.2153	2.66	113.155	167	121	1	no	2	25990.4	26403.7	0.62	113.155
43407	55	F	NA	1	2.15	24.87	1	10.4004	0.011	107.905	27	36	1	no	2	16965.2	16765.5	0.52	107.905
43408	21	F	NA	4	1.16	20.69	1	14.4519	30.6	70.3908	20	30	1	no	2	23679.8	24339.5	1.12	70.3908
43409	51	M	NA	3	5	23.88	NA	NA	0.026	101.118	19	25	NA	NA	NA	72529	74313.5	0.69	101.118
43410	18	M	NA	1	0.58	20.13	NA	NA	0.34	132.065	22	29	NA	NA	NA	15891.3	16237.1	0.62	132.065
43411	47	M	NA	4	4.66	23.57	1	12.6317	0.041	107.725	17	22	1	no	2	21540.2	21992.4	0.62	107.725
43412	27	F	NA	4	0.64	22.05	2	14.3957	0.087	113.229	13	19	NA	no	2	31759	34382.8	0.73	113.229
43413	61	F	NA	3	0.58	33.55	1	7.15304	96.7	79.8278	45	42	1	no	2	25164.3	25456.5	0.8	79.8278
43414	54	F	NA	4	0.81	21.93	1	14.0414	80.4	46.1918	22	22	1	no	2	8717.85	9460.37	1.31	46.1918
43415	55	F	NA	3	5	34.21	2	7.73566	0.172	69.4063	55	45	1	no	2	83459.2	83611.8	0.93	69.4063
43416	33	F	NA	4	3.26	21.43	NA	NA	0.011	94.3214	14	26	NA	NA	NA	12477.6	12643	0.82	94.3214
43417	58	F	NA	1	1.28	27.13	NA	12.4697	187	92.6035	18	24	NA	NA	NA	10534.9	10894.1	0.72	92.6035
43418	63	F	NO	4	1.31	33.01	1	11.3346	0.16	89.4074	21	23	1	no	2	9145.18	9906.99	0.72	89.4074
43419	54	F	NA	4	2.1	23.78	NA	14.0638	1.85	106.679	16	31	NA	NA	NA	15951.3	16075	0.55	106.679
43420	46	F	NA	4	2.78	50.79	2	9.2477	0.024	74.9086	12	21	2	no	2	28558.8	30959.8	0.92	74.9086
43421	32	M	NA	2	1.09	NA	NA	NA	NA	NA	NA	NA	NA	NA	NA	5276.34	5649.31	NA	NA
43422	36	M	NA	3	3.15	NA	NA	NA	NA	NA	NA	NA	NA	NA	NA	42545.5	0	NA	NA
43423	42	M	NA	1	3.94	19.93	NA	NA	NA	NA	NA	NA	NA	NA	NA	17044.6	17365.3	NA	NA
43424	37	F	NA	3	3.41	23.48	2	14.1077	0.017	85.3747	15	19	2	no	2	80583.3	80615.7	0.87	85.3747
43425	32	F	NA	3	2.02	32.7	2	11.0921	0.011	118.452	25	22	2	no	2	70435.7	71430	0.64	118.452
43426	39	F	NA	2	NA	NA	1	NA	NA	NA	NA	NA	NA	no	2	9782.5	0	NA	NA
43427	47	M	NA	2	0.62	15.4	NA	NA	0.035	NA	NA	NA	NA	NA	NA	9040.26	10246.6	NA	NA
43428	43	F	NA	4	1.65	19.5	NA	NA	0.109	89.2371	19	25	NA	NA	NA	15205.4	15985.5	0.81	89.2371
43429	54	M	NA	4	1.14	NA	2	NA	NA	NA	NA	NA	NA	yes	1	21711.9	0	NA	NA
43430	74	M	NA	3	1.44	32.47	1	NA	0.017	58.4473	32	30	NA	no	2	30137	29588.8	0.96	58.4473
43431	45	F	NA	3	4.95	34.57	NA	11.1118	0.011	75.4367	26	29	NA	NA	NA	72800.6	73471.3	0.92	75.4367
43432	64	M	NO	3	2.27	27.61	1	10.6427	0.011	91.01	27	21	1	no	2	52484.7	51349.4	0.72	91.01
43433	55	F	NA	3	3.33	21.77	2	10.3969	0.011	80.8153	19	24	1	no	2	119055	125825	0.82	80.8153
43434	60	F	NA	2	0.21	14.68	NA	NA	0.712	NA	NA	NA	NA	NA	NA	9968.41	9860.48	NA	NA
43435	34	F	NA	1	1.93	29.19	2	12.5957	0.011	120.644	12	17	1	no	2	20569.3	20346.8	0.58	120.644
43436	42	M	NA	3	2.62	16.36	NA	NA	NA	NA	NA	NA	NA	NA	NA	51365.7	51799.3	NA	NA
43437	28	F	NA	3	0.91	17.68	NA	NA	0.07	NA	NA	NA	NA	NA	NA	20934.4	21111.1	NA	NA
43438	42	M	NA	3	0.88	30.26	1	7.7329	201	54.7703	24	33	1	yes	1	22231.8	21610.6	1.22	54.7703
43439	19	F	NA	4	1.25	21.78	NA	NA	NA	NA	NA	NA	NA	NA	NA	15977.5	16101.4	NA	NA
43440	42	M	NO	2	1.45	27.66	2	12.3527	0.074	54.7703	39	30	2	no	2	16110.4	16682.2	1.22	54.7703
43441	63	F	NO	3	1.64	32.66	1	7.79204	0.127	95.7678	19	26	2	no	2	25164.3	25456.5	0.63	95.7678
43442	40	M	NA	1	1.7	23.73	NA	NA	0.011	NA	NA	NA	NA	NA	NA	10237.5	11292.7	NA	NA
43443	44	F	NA	3	0.57	18.11	NA	14.5419	1.79	68.6836	17	23	NA	NA	NA	29673.2	30383.3	1	68.6836
43444	54	F	NA	4	0.73	38.91	2	7.75825	0.011	95.2424	18	26	2	no	2	20683.1	20596.7	0.72	95.2424
43445	50	F	NA	1	1.13	26.73	1	12.2478	168	111.763	26	16	2	no	2	11634.6	13942.4	0.52	111.763
43446	35	M	NA	3	4.01	18.73	NA	NA	0.032	114.247	15	28	NA	NA	NA	76077.9	75893.6	0.67	114.247
43447	76	F	NA	3	5	22.49	1	9.62455	0.019	81.6045	13	26	1	no	2	27789.5	27834.9	0.72	81.6045
43448	22	M	NA	1	2.59	NA	NA	NA	NA	NA	NA	NA	NA	NA	NA	5342.94	6031.85	NA	NA
43449	39	M	NA	3	2.71	39.01	1	6.5438	0.045	55.9368	39	23	1	no	2	65548.5	68849.2	1.22	55.9368
43450	48	M	NA	3	5	15.93	NA	NA	0.011	NA	NA	NA	NA	NA	NA	39162	39697.9	NA	NA
43451	36	M	NO	3	5	27.09	1	12.9911	403	62.674	31	27	1	no	2	78136.7	82235.8	1.13	62.674
43452	80	F	NA	4	2.36	29.12	1	9.04708	0.016	82.4818	18	27	1	no	2	22897.6	25356.8	0.69	82.4818
43453	33	F	NA	1	0.5	37.7	2	10.3907	0.029	110.381	28	31	2	no	2	24613.9	25381.7	0.72	110.381
43454	27	M	NA	2	2.04	NA	NA	NA	NA	NA	NA	NA	NA	NA	NA	3846.02	4261.38	NA	NA
43455	53	M	NA	5	5	28.23	2	NA	0.116	94.2031	48	33	2	no	2	80078.9	80617.1	0.82	94.2031
43456	47	F	NA	3	2.12	21.88	1	13.8213	415	88.0775	51	48	1	no	2	94759.3	94741.3	0.8	88.0775
43457	51	M	NA	3	5	22.03	NA	14.7208	0.036	99.7124	19	25	NA	NA	NA	50633.8	51289.7	0.72	99.7124
43458	37	F	NA	1	4.01	27.58	2	8.73429	0.011	89.0747	26	26	2	no	2	9154.99	9043.72	0.84	89.0747
43459	28	F	NA	3	3.69	28.84	1	13.3348	180	110.602	18	18	1	no	2	122918	123974	0.74	110.602
43460	67	F	NA	3	0.63	22.77	NA	NA	NA	NA	NA	NA	NA	NA	NA	36196.9	36502.5	NA	NA
43461	27	F	NA	3	1.02	17.24	NA	NA	0.699	NA	NA	NA	NA	NA	NA	11523.1	13419	NA	NA
43462	33	M	NA	4	0.53	17.22	NA	NA	0.225	122.905	16	31	NA	NA	NA	14288.4	14828.7	0.56	122.905
43463	20	M	NA	3	3.43	18.18	2	15.0099	167	118.779	16	28	2	no	2	91062.7	93809.7	0.82	118.779
43464	76	M	NO	3	5	27.02	2	11.9021	0.011	80.8027	28	29	1	yes	2	31468.4	32318.3	0.8	80.8027
43465	49	F	NA	4	2.83	23.31	2	9.7568	0.057	59.0956	14	17	1	no	2	25996.2	26883.1	1.1	59.0956
43466	47	F	NA	3	5	29.94	2	12.9647	0.024	108.303	25	27	2	no	2	120190	119331	0.61	108.303
43467	53	M	NA	1	5	22.41	NA	14.2905	0.011	109.432	29	29	NA	NA	NA	18799.6	19373.6	0.52	109.432
43468	45	F	NA	3	5	27.31	2	NA	NA	NA	NA	NA	NA	no	2	132486	132461	NA	NA
43469	80	F	NA	3	1.46	29.49	2	11.4977	0.011	41.9389	24	31	2	no	2	9471.57	10921.8	1.22	41.9389
43470	69	M	NA	4	1.04	NA	NA	NA	NA	NA	NA	NA	NA	NA	NA	14575.3	0	NA	NA
43471	36	F	NA	2	0.78	NA	NA	NA	NA	NA	NA	NA	NA	NA	NA	11368.9	0	NA	NA
43472	36	M	NA	3	0.58	15.63	NA	NA	1.02	NA	NA	NA	NA	NA	NA	22686.1	23213.4	NA	NA
43473	25	F	NA	1	1.75	34.78	2	11.6242	0.037	125.729	17	22	NA	no	2	25484.2	25737.8	0.62	125.729
[truncated: 28,443 more rows]
